# Supplementary material for: Characterisation of the transcriptome and proteome of SARS-CoV-2 reveals a cell passage induced in-frame deletion of the furin-like cleavage site from the spike glycoprotein
Source: Genome Med. 2020 Jul 28;12:68. doi: 10.1186/s13073-020-00763-0 (PMC7386171; doi:10.1186/s13073-020-00763-0)
Supplement: Supplementary file 1 — Additional file 1. A text file delimitating the locations of known features on the SARS-CoV-2 genome. [file 13073_2020_763_MOESM1_ESM.txt]

BetaCoV/England/02/2020|EPI_ISL_407073	+	14		15	TRS_TSS
BetaCoV/England/02/2020|EPI_ISL_407073	+	265		13485	ORF_1a
BetaCoV/England/02/2020|EPI_ISL_407073	+	21561		25385	S_glycoprotein
BetaCoV/England/02/2020|EPI_ISL_407073	+	21561	23598 23622	25385	S_glycoprotein_del_furin
BetaCoV/England/02/2020|EPI_ISL_407073	+	25392		26223	ORF_3a
BetaCoV/England/02/2020|EPI_ISL_407073	+	25764		26223	ORF_3b
BetaCoV/England/02/2020|EPI_ISL_407073	+	26244		26474	E
BetaCoV/England/02/2020|EPI_ISL_407073	+	26521		27193	M
BetaCoV/England/02/2020|EPI_ISL_407073	+	27201		27388	ORF_6
BetaCoV/England/02/2020|EPI_ISL_407073	+	27393		27760	ORF_7a
BetaCoV/England/02/2020|EPI_ISL_407073	+	27755		27888	ORF_7b
BetaCoV/England/02/2020|EPI_ISL_407073	+	27893		28260	ORF_8
BetaCoV/England/02/2020|EPI_ISL_407073	+	28273		29534	N
BetaCoV/England/02/2020|EPI_ISL_407073	+	28283		28579	ORF_9a
BetaCoV/England/02/2020|EPI_ISL_407073	+	28733		28957	ORF_9b
BetaCoV/England/02/2020|EPI_ISL_407073	+	29557		29675	ORF_10
