# Supplementary material for: Characterisation of the transcriptome and proteome of SARS-CoV-2 reveals a cell passage induced in-frame deletion of the furin-like cleavage site from the spike glycoprotein
Source: Genome Med. 2020 Jul 28;12:68. doi: 10.1186/s13073-020-00763-0 (PMC7386171; doi:10.1186/s13073-020-00763-0)
Supplement: Supplementary file 5 — Additional file 5: Table S4. Start locations and internal transcript boundaries. A list of the number of ties a genome location is used as a transcript start, transcript stop or is noted at the location of a transcript boundary (akin to an exon-intron boundary). [file 13073_2020_763_MOESM5_ESM.xlsx]

## Sheet: SARS2_firstlook_vero_england_pA
Contig	Nucleotide	Start plus	Start minus	Intron exon boundary plus	Intron exon boundary minus	Polya plus	Polya minus	Raw Start plus	Raw Start minus	Raw Intron exon boundary plus	Raw Intron exon boundary minus	Raw Polya plus	Raw Polya minus	Command line arguments were SARS2_firstlook_vero_england_pA 40 3 20 sars2_vero_polya.txt sars_cov2_vero.fastq.sorted.sam SARS2_England_2_2020.fasta 1 100
BetaCoV/England/02/2020|EPI_ISL_407073	1_N
BetaCoV/England/02/2020|EPI_ISL_407073	2_N
BetaCoV/England/02/2020|EPI_ISL_407073	3_N
BetaCoV/England/02/2020|EPI_ISL_407073	4_N
BetaCoV/England/02/2020|EPI_ISL_407073	5_N
BetaCoV/England/02/2020|EPI_ISL_407073	6_A							73
BetaCoV/England/02/2020|EPI_ISL_407073	7_G							5
BetaCoV/England/02/2020|EPI_ISL_407073	8_G							14
BetaCoV/England/02/2020|EPI_ISL_407073	9_T							21
BetaCoV/England/02/2020|EPI_ISL_407073	10_T							64
BetaCoV/England/02/2020|EPI_ISL_407073	11_T							243
BetaCoV/England/02/2020|EPI_ISL_407073	12_A							2542
BetaCoV/England/02/2020|EPI_ISL_407073	13_T						4	7920					1
BetaCoV/England/02/2020|EPI_ISL_407073	14_A	72038						24802					1
BetaCoV/England/02/2020|EPI_ISL_407073	15_C							11130
BetaCoV/England/02/2020|EPI_ISL_407073	16_C							3930
BetaCoV/England/02/2020|EPI_ISL_407073	17_T							1674
BetaCoV/England/02/2020|EPI_ISL_407073	18_T			7				12998		7
BetaCoV/England/02/2020|EPI_ISL_407073	19_C							3008
BetaCoV/England/02/2020|EPI_ISL_407073	20_C							2065
BetaCoV/England/02/2020|EPI_ISL_407073	21_C							44					1
BetaCoV/England/02/2020|EPI_ISL_407073	22_A							58
BetaCoV/England/02/2020|EPI_ISL_407073	23_G							204		59
BetaCoV/England/02/2020|EPI_ISL_407073	24_G			123				80		63
BetaCoV/England/02/2020|EPI_ISL_407073	25_T							18		1
BetaCoV/England/02/2020|EPI_ISL_407073	26_A							55
BetaCoV/England/02/2020|EPI_ISL_407073	27_A							28
BetaCoV/England/02/2020|EPI_ISL_407073	28_C			60				158		60
BetaCoV/England/02/2020|EPI_ISL_407073	29_A							120					1
BetaCoV/England/02/2020|EPI_ISL_407073	30_A							15
BetaCoV/England/02/2020|EPI_ISL_407073	31_A							7
BetaCoV/England/02/2020|EPI_ISL_407073	32_C							8		1
BetaCoV/England/02/2020|EPI_ISL_407073	33_C			14				67		13
BetaCoV/England/02/2020|EPI_ISL_407073	34_A							79		10
BetaCoV/England/02/2020|EPI_ISL_407073	35_A							8		1
BetaCoV/England/02/2020|EPI_ISL_407073	36_C							7		1
BetaCoV/England/02/2020|EPI_ISL_407073	37_C			54				29		17
BetaCoV/England/02/2020|EPI_ISL_407073	38_A							26		10
BetaCoV/England/02/2020|EPI_ISL_407073	39_A							5		15
BetaCoV/England/02/2020|EPI_ISL_407073	40_C							1		10
BetaCoV/England/02/2020|EPI_ISL_407073	41_T							121		18
BetaCoV/England/02/2020|EPI_ISL_407073	42_T							91		11
BetaCoV/England/02/2020|EPI_ISL_407073	43_T			77				23		24
BetaCoV/England/02/2020|EPI_ISL_407073	44_C							33		14
BetaCoV/England/02/2020|EPI_ISL_407073	45_G							11		1
BetaCoV/England/02/2020|EPI_ISL_407073	46_A							4		1
BetaCoV/England/02/2020|EPI_ISL_407073	47_T							7
BetaCoV/England/02/2020|EPI_ISL_407073	48_C			31				5		28
BetaCoV/England/02/2020|EPI_ISL_407073	49_T							19		1
BetaCoV/England/02/2020|EPI_ISL_407073	50_C							5		58
BetaCoV/England/02/2020|EPI_ISL_407073	51_T							70		12
BetaCoV/England/02/2020|EPI_ISL_407073	52_T							54
BetaCoV/England/02/2020|EPI_ISL_407073	53_G			6798				18		6602
BetaCoV/England/02/2020|EPI_ISL_407073	54_T							71		126
BetaCoV/England/02/2020|EPI_ISL_407073	55_A	151						66
BetaCoV/England/02/2020|EPI_ISL_407073	56_G							12
BetaCoV/England/02/2020|EPI_ISL_407073	57_A			1864				1		1864
BetaCoV/England/02/2020|EPI_ISL_407073	58_T							1
BetaCoV/England/02/2020|EPI_ISL_407073	59_C							4
BetaCoV/England/02/2020|EPI_ISL_407073	60_T							1		1947
BetaCoV/England/02/2020|EPI_ISL_407073	61_G			31529						28414
BetaCoV/England/02/2020|EPI_ISL_407073	62_T							2
BetaCoV/England/02/2020|EPI_ISL_407073	63_T							2		87
BetaCoV/England/02/2020|EPI_ISL_407073	64_C							3		1081
BetaCoV/England/02/2020|EPI_ISL_407073	65_T							1		679
BetaCoV/England/02/2020|EPI_ISL_407073	66_C				2					977	2
BetaCoV/England/02/2020|EPI_ISL_407073	67_T			6915				6		2849
BetaCoV/England/02/2020|EPI_ISL_407073	68_A							3		914
BetaCoV/England/02/2020|EPI_ISL_407073	69_A							3		971
BetaCoV/England/02/2020|EPI_ISL_407073	70_A									525
BetaCoV/England/02/2020|EPI_ISL_407073	71_C							1		73
BetaCoV/England/02/2020|EPI_ISL_407073	72_G									108
BetaCoV/England/02/2020|EPI_ISL_407073	73_A			610						429
BetaCoV/England/02/2020|EPI_ISL_407073	74_A									194
BetaCoV/England/02/2020|EPI_ISL_407073	75_C									13
BetaCoV/England/02/2020|EPI_ISL_407073	76_T									620
BetaCoV/England/02/2020|EPI_ISL_407073	77_T			1580				1		744
BetaCoV/England/02/2020|EPI_ISL_407073	78_T							2		9
BetaCoV/England/02/2020|EPI_ISL_407073	79_A							3
BetaCoV/England/02/2020|EPI_ISL_407073	80_A							2
BetaCoV/England/02/2020|EPI_ISL_407073	81_A							10
BetaCoV/England/02/2020|EPI_ISL_407073	82_A							1
BetaCoV/England/02/2020|EPI_ISL_407073	83_T							2
BetaCoV/England/02/2020|EPI_ISL_407073	84_C							1
BetaCoV/England/02/2020|EPI_ISL_407073	85_T							5		2
BetaCoV/England/02/2020|EPI_ISL_407073	86_G			19143						15629
BetaCoV/England/02/2020|EPI_ISL_407073	87_T							8
BetaCoV/England/02/2020|EPI_ISL_407073	88_G							3		3512
BetaCoV/England/02/2020|EPI_ISL_407073	89_T
BetaCoV/England/02/2020|EPI_ISL_407073	90_G							3
BetaCoV/England/02/2020|EPI_ISL_407073	91_G							1
BetaCoV/England/02/2020|EPI_ISL_407073	92_C
BetaCoV/England/02/2020|EPI_ISL_407073	93_T							3
BetaCoV/England/02/2020|EPI_ISL_407073	94_G			24						24
BetaCoV/England/02/2020|EPI_ISL_407073	95_T
BetaCoV/England/02/2020|EPI_ISL_407073	96_C
BetaCoV/England/02/2020|EPI_ISL_407073	97_A
BetaCoV/England/02/2020|EPI_ISL_407073	98_C	9						3
BetaCoV/England/02/2020|EPI_ISL_407073	99_T							1
BetaCoV/England/02/2020|EPI_ISL_407073	100_C							1
BetaCoV/England/02/2020|EPI_ISL_407073	101_G							1
BetaCoV/England/02/2020|EPI_ISL_407073	102_G
BetaCoV/England/02/2020|EPI_ISL_407073	103_C			1						1
BetaCoV/England/02/2020|EPI_ISL_407073	104_T
BetaCoV/England/02/2020|EPI_ISL_407073	105_G
BetaCoV/England/02/2020|EPI_ISL_407073	106_C
BetaCoV/England/02/2020|EPI_ISL_407073	107_A
BetaCoV/England/02/2020|EPI_ISL_407073	108_T
BetaCoV/England/02/2020|EPI_ISL_407073	109_G							2
BetaCoV/England/02/2020|EPI_ISL_407073	110_C
BetaCoV/England/02/2020|EPI_ISL_407073	111_T
BetaCoV/England/02/2020|EPI_ISL_407073	112_T							1
BetaCoV/England/02/2020|EPI_ISL_407073	113_A
BetaCoV/England/02/2020|EPI_ISL_407073	114_G			40				1		40
BetaCoV/England/02/2020|EPI_ISL_407073	115_T
BetaCoV/England/02/2020|EPI_ISL_407073	116_G							1
BetaCoV/England/02/2020|EPI_ISL_407073	117_C
BetaCoV/England/02/2020|EPI_ISL_407073	118_A
BetaCoV/England/02/2020|EPI_ISL_407073	119_C							1
BetaCoV/England/02/2020|EPI_ISL_407073	120_T							1
BetaCoV/England/02/2020|EPI_ISL_407073	121_C							4
BetaCoV/England/02/2020|EPI_ISL_407073	122_A							2
BetaCoV/England/02/2020|EPI_ISL_407073	123_C
BetaCoV/England/02/2020|EPI_ISL_407073	124_G							1
BetaCoV/England/02/2020|EPI_ISL_407073	125_C							2		1
BetaCoV/England/02/2020|EPI_ISL_407073	126_A
BetaCoV/England/02/2020|EPI_ISL_407073	127_G			19				2		18
BetaCoV/England/02/2020|EPI_ISL_407073	128_T
BetaCoV/England/02/2020|EPI_ISL_407073	129_A							2
BetaCoV/England/02/2020|EPI_ISL_407073	130_T							4
BetaCoV/England/02/2020|EPI_ISL_407073	131_A							1
BetaCoV/England/02/2020|EPI_ISL_407073	132_A
BetaCoV/England/02/2020|EPI_ISL_407073	133_T
BetaCoV/England/02/2020|EPI_ISL_407073	134_T							1
BetaCoV/England/02/2020|EPI_ISL_407073	135_A
BetaCoV/England/02/2020|EPI_ISL_407073	136_A			1						1
BetaCoV/England/02/2020|EPI_ISL_407073	137_T
BetaCoV/England/02/2020|EPI_ISL_407073	138_A
BetaCoV/England/02/2020|EPI_ISL_407073	139_A
BetaCoV/England/02/2020|EPI_ISL_407073	140_C
BetaCoV/England/02/2020|EPI_ISL_407073	141_T
BetaCoV/England/02/2020|EPI_ISL_407073	142_A			4						2
BetaCoV/England/02/2020|EPI_ISL_407073	143_A									1
BetaCoV/England/02/2020|EPI_ISL_407073	144_T									1
BetaCoV/England/02/2020|EPI_ISL_407073	145_T
BetaCoV/England/02/2020|EPI_ISL_407073	146_A							1
BetaCoV/England/02/2020|EPI_ISL_407073	147_C
BetaCoV/England/02/2020|EPI_ISL_407073	148_T							5
BetaCoV/England/02/2020|EPI_ISL_407073	149_G			4				4		2
BetaCoV/England/02/2020|EPI_ISL_407073	150_T
BetaCoV/England/02/2020|EPI_ISL_407073	151_C							5
BetaCoV/England/02/2020|EPI_ISL_407073	152_G							4		2
BetaCoV/England/02/2020|EPI_ISL_407073	153_T							1
BetaCoV/England/02/2020|EPI_ISL_407073	154_T	84						10
BetaCoV/England/02/2020|EPI_ISL_407073	155_G							9
BetaCoV/England/02/2020|EPI_ISL_407073	156_A							1
BetaCoV/England/02/2020|EPI_ISL_407073	157_C
BetaCoV/England/02/2020|EPI_ISL_407073	158_A							4
BetaCoV/England/02/2020|EPI_ISL_407073	159_G							1
BetaCoV/England/02/2020|EPI_ISL_407073	160_G
BetaCoV/England/02/2020|EPI_ISL_407073	161_A
BetaCoV/England/02/2020|EPI_ISL_407073	162_C
BetaCoV/England/02/2020|EPI_ISL_407073	163_A
BetaCoV/England/02/2020|EPI_ISL_407073	164_C
BetaCoV/England/02/2020|EPI_ISL_407073	165_G
BetaCoV/England/02/2020|EPI_ISL_407073	166_A							3
BetaCoV/England/02/2020|EPI_ISL_407073	167_G			10				1		10
BetaCoV/England/02/2020|EPI_ISL_407073	168_T
BetaCoV/England/02/2020|EPI_ISL_407073	169_A
BetaCoV/England/02/2020|EPI_ISL_407073	170_A
BetaCoV/England/02/2020|EPI_ISL_407073	171_C
BetaCoV/England/02/2020|EPI_ISL_407073	172_T							1
BetaCoV/England/02/2020|EPI_ISL_407073	173_C
BetaCoV/England/02/2020|EPI_ISL_407073	174_G			1						1
BetaCoV/England/02/2020|EPI_ISL_407073	175_T
BetaCoV/England/02/2020|EPI_ISL_407073	176_C
BetaCoV/England/02/2020|EPI_ISL_407073	177_T
BetaCoV/England/02/2020|EPI_ISL_407073	178_A			1						1
BetaCoV/England/02/2020|EPI_ISL_407073	179_T
BetaCoV/England/02/2020|EPI_ISL_407073	180_C
BetaCoV/England/02/2020|EPI_ISL_407073	181_T
BetaCoV/England/02/2020|EPI_ISL_407073	182_T							2
BetaCoV/England/02/2020|EPI_ISL_407073	183_C							1
BetaCoV/England/02/2020|EPI_ISL_407073	184_T							5
BetaCoV/England/02/2020|EPI_ISL_407073	185_G							1
BetaCoV/England/02/2020|EPI_ISL_407073	186_C							1
BetaCoV/England/02/2020|EPI_ISL_407073	187_A							1
BetaCoV/England/02/2020|EPI_ISL_407073	188_G
BetaCoV/England/02/2020|EPI_ISL_407073	189_G
BetaCoV/England/02/2020|EPI_ISL_407073	190_C
BetaCoV/England/02/2020|EPI_ISL_407073	191_T
BetaCoV/England/02/2020|EPI_ISL_407073	192_G
BetaCoV/England/02/2020|EPI_ISL_407073	193_C
BetaCoV/England/02/2020|EPI_ISL_407073	194_T
BetaCoV/England/02/2020|EPI_ISL_407073	195_T							1
BetaCoV/England/02/2020|EPI_ISL_407073	196_A
BetaCoV/England/02/2020|EPI_ISL_407073	197_C							1		1
BetaCoV/England/02/2020|EPI_ISL_407073	198_G
BetaCoV/England/02/2020|EPI_ISL_407073	199_G			2				2		1
BetaCoV/England/02/2020|EPI_ISL_407073	200_T							1
BetaCoV/England/02/2020|EPI_ISL_407073	201_T							4
BetaCoV/England/02/2020|EPI_ISL_407073	202_T							1
BetaCoV/England/02/2020|EPI_ISL_407073	203_C
BetaCoV/England/02/2020|EPI_ISL_407073	204_G
BetaCoV/England/02/2020|EPI_ISL_407073	205_T
BetaCoV/England/02/2020|EPI_ISL_407073	206_C							1		1
BetaCoV/England/02/2020|EPI_ISL_407073	207_C
BetaCoV/England/02/2020|EPI_ISL_407073	208_G			3						1
BetaCoV/England/02/2020|EPI_ISL_407073	209_T
BetaCoV/England/02/2020|EPI_ISL_407073	210_G							1
BetaCoV/England/02/2020|EPI_ISL_407073	211_T									1
BetaCoV/England/02/2020|EPI_ISL_407073	212_T							1
BetaCoV/England/02/2020|EPI_ISL_407073	213_G							1
BetaCoV/England/02/2020|EPI_ISL_407073	214_C
BetaCoV/England/02/2020|EPI_ISL_407073	215_A							1
BetaCoV/England/02/2020|EPI_ISL_407073	216_G
BetaCoV/England/02/2020|EPI_ISL_407073	217_C
BetaCoV/England/02/2020|EPI_ISL_407073	218_C			1				2		1
BetaCoV/England/02/2020|EPI_ISL_407073	219_G
BetaCoV/England/02/2020|EPI_ISL_407073	220_A
BetaCoV/England/02/2020|EPI_ISL_407073	221_T							1
BetaCoV/England/02/2020|EPI_ISL_407073	222_C			1				1		1
BetaCoV/England/02/2020|EPI_ISL_407073	223_A
BetaCoV/England/02/2020|EPI_ISL_407073	224_T
BetaCoV/England/02/2020|EPI_ISL_407073	225_C
BetaCoV/England/02/2020|EPI_ISL_407073	226_A
BetaCoV/England/02/2020|EPI_ISL_407073	227_G
BetaCoV/England/02/2020|EPI_ISL_407073	228_C
BetaCoV/England/02/2020|EPI_ISL_407073	229_A
BetaCoV/England/02/2020|EPI_ISL_407073	230_C
BetaCoV/England/02/2020|EPI_ISL_407073	231_A
BetaCoV/England/02/2020|EPI_ISL_407073	232_T
BetaCoV/England/02/2020|EPI_ISL_407073	233_C
BetaCoV/England/02/2020|EPI_ISL_407073	234_T
BetaCoV/England/02/2020|EPI_ISL_407073	235_A	53						6
BetaCoV/England/02/2020|EPI_ISL_407073	236_G
BetaCoV/England/02/2020|EPI_ISL_407073	237_G
BetaCoV/England/02/2020|EPI_ISL_407073	238_T
BetaCoV/England/02/2020|EPI_ISL_407073	239_T							2
BetaCoV/England/02/2020|EPI_ISL_407073	240_T							1
BetaCoV/England/02/2020|EPI_ISL_407073	241_C
BetaCoV/England/02/2020|EPI_ISL_407073	242_G
BetaCoV/England/02/2020|EPI_ISL_407073	243_T
BetaCoV/England/02/2020|EPI_ISL_407073	244_C							1
BetaCoV/England/02/2020|EPI_ISL_407073	245_C							1
BetaCoV/England/02/2020|EPI_ISL_407073	246_G							2
BetaCoV/England/02/2020|EPI_ISL_407073	247_G							1
BetaCoV/England/02/2020|EPI_ISL_407073	248_G
BetaCoV/England/02/2020|EPI_ISL_407073	249_T
BetaCoV/England/02/2020|EPI_ISL_407073	250_G							3
BetaCoV/England/02/2020|EPI_ISL_407073	251_T							1
BetaCoV/England/02/2020|EPI_ISL_407073	252_G
BetaCoV/England/02/2020|EPI_ISL_407073	253_A
BetaCoV/England/02/2020|EPI_ISL_407073	254_C
BetaCoV/England/02/2020|EPI_ISL_407073	255_C
BetaCoV/England/02/2020|EPI_ISL_407073	256_G							2
BetaCoV/England/02/2020|EPI_ISL_407073	257_A							5
BetaCoV/England/02/2020|EPI_ISL_407073	258_A
BetaCoV/England/02/2020|EPI_ISL_407073	259_A
BetaCoV/England/02/2020|EPI_ISL_407073	260_G							2
BetaCoV/England/02/2020|EPI_ISL_407073	261_G							1
BetaCoV/England/02/2020|EPI_ISL_407073	262_T							1
BetaCoV/England/02/2020|EPI_ISL_407073	263_A
BetaCoV/England/02/2020|EPI_ISL_407073	264_A							1
BetaCoV/England/02/2020|EPI_ISL_407073	265_G
BetaCoV/England/02/2020|EPI_ISL_407073	266_A
BetaCoV/England/02/2020|EPI_ISL_407073	267_T
BetaCoV/England/02/2020|EPI_ISL_407073	268_G
BetaCoV/England/02/2020|EPI_ISL_407073	269_G
BetaCoV/England/02/2020|EPI_ISL_407073	270_A							3
BetaCoV/England/02/2020|EPI_ISL_407073	271_G							1
BetaCoV/England/02/2020|EPI_ISL_407073	272_A
BetaCoV/England/02/2020|EPI_ISL_407073	273_G
BetaCoV/England/02/2020|EPI_ISL_407073	274_C			1						1
BetaCoV/England/02/2020|EPI_ISL_407073	275_C
BetaCoV/England/02/2020|EPI_ISL_407073	276_T							1
BetaCoV/England/02/2020|EPI_ISL_407073	277_T
BetaCoV/England/02/2020|EPI_ISL_407073	278_G
BetaCoV/England/02/2020|EPI_ISL_407073	279_T
BetaCoV/England/02/2020|EPI_ISL_407073	280_C
BetaCoV/England/02/2020|EPI_ISL_407073	281_C							1
BetaCoV/England/02/2020|EPI_ISL_407073	282_C	3						1				1
BetaCoV/England/02/2020|EPI_ISL_407073	283_T
BetaCoV/England/02/2020|EPI_ISL_407073	284_G
BetaCoV/England/02/2020|EPI_ISL_407073	285_G			1						1
BetaCoV/England/02/2020|EPI_ISL_407073	286_T
BetaCoV/England/02/2020|EPI_ISL_407073	287_T
BetaCoV/England/02/2020|EPI_ISL_407073	288_T
BetaCoV/England/02/2020|EPI_ISL_407073	289_C
BetaCoV/England/02/2020|EPI_ISL_407073	290_A							2
BetaCoV/England/02/2020|EPI_ISL_407073	291_A
BetaCoV/England/02/2020|EPI_ISL_407073	292_C
BetaCoV/England/02/2020|EPI_ISL_407073	293_G
BetaCoV/England/02/2020|EPI_ISL_407073	294_A
BetaCoV/England/02/2020|EPI_ISL_407073	295_G
BetaCoV/England/02/2020|EPI_ISL_407073	296_A
BetaCoV/England/02/2020|EPI_ISL_407073	297_A							1
BetaCoV/England/02/2020|EPI_ISL_407073	298_A
BetaCoV/England/02/2020|EPI_ISL_407073	299_A							1
BetaCoV/England/02/2020|EPI_ISL_407073	300_C					4						2
BetaCoV/England/02/2020|EPI_ISL_407073	301_A							2
BetaCoV/England/02/2020|EPI_ISL_407073	302_C
BetaCoV/England/02/2020|EPI_ISL_407073	303_A							1
BetaCoV/England/02/2020|EPI_ISL_407073	304_C
BetaCoV/England/02/2020|EPI_ISL_407073	305_G			2						2
BetaCoV/England/02/2020|EPI_ISL_407073	306_T
BetaCoV/England/02/2020|EPI_ISL_407073	307_C							1
BetaCoV/England/02/2020|EPI_ISL_407073	308_C
BetaCoV/England/02/2020|EPI_ISL_407073	309_A			2				1		1
BetaCoV/England/02/2020|EPI_ISL_407073	310_A									1
BetaCoV/England/02/2020|EPI_ISL_407073	311_C
BetaCoV/England/02/2020|EPI_ISL_407073	312_T							1				1
BetaCoV/England/02/2020|EPI_ISL_407073	313_C							2
BetaCoV/England/02/2020|EPI_ISL_407073	314_A							6		1
BetaCoV/England/02/2020|EPI_ISL_407073	315_G			11				1		9
BetaCoV/England/02/2020|EPI_ISL_407073	316_T
BetaCoV/England/02/2020|EPI_ISL_407073	317_T
BetaCoV/England/02/2020|EPI_ISL_407073	318_T							2		1
BetaCoV/England/02/2020|EPI_ISL_407073	319_G			1				3		1
BetaCoV/England/02/2020|EPI_ISL_407073	320_C
BetaCoV/England/02/2020|EPI_ISL_407073	321_C
BetaCoV/England/02/2020|EPI_ISL_407073	322_T
BetaCoV/England/02/2020|EPI_ISL_407073	323_G			9						6
BetaCoV/England/02/2020|EPI_ISL_407073	324_T
BetaCoV/England/02/2020|EPI_ISL_407073	325_T									2
BetaCoV/England/02/2020|EPI_ISL_407073	326_T									1
BetaCoV/England/02/2020|EPI_ISL_407073	327_T							4
BetaCoV/England/02/2020|EPI_ISL_407073	328_A							3
BetaCoV/England/02/2020|EPI_ISL_407073	329_C	49						6		1
BetaCoV/England/02/2020|EPI_ISL_407073	330_A							1
BetaCoV/England/02/2020|EPI_ISL_407073	331_G
BetaCoV/England/02/2020|EPI_ISL_407073	332_G			3						2
BetaCoV/England/02/2020|EPI_ISL_407073	333_T
BetaCoV/England/02/2020|EPI_ISL_407073	334_T
BetaCoV/England/02/2020|EPI_ISL_407073	335_C
BetaCoV/England/02/2020|EPI_ISL_407073	336_G
BetaCoV/England/02/2020|EPI_ISL_407073	337_C
BetaCoV/England/02/2020|EPI_ISL_407073	338_G							1
BetaCoV/England/02/2020|EPI_ISL_407073	339_A
BetaCoV/England/02/2020|EPI_ISL_407073	340_C
BetaCoV/England/02/2020|EPI_ISL_407073	341_G			3				2		3
BetaCoV/England/02/2020|EPI_ISL_407073	342_T
BetaCoV/England/02/2020|EPI_ISL_407073	343_G							1
BetaCoV/England/02/2020|EPI_ISL_407073	344_C
BetaCoV/England/02/2020|EPI_ISL_407073	345_T
BetaCoV/England/02/2020|EPI_ISL_407073	346_C							1
BetaCoV/England/02/2020|EPI_ISL_407073	347_G			1						1
BetaCoV/England/02/2020|EPI_ISL_407073	348_T
BetaCoV/England/02/2020|EPI_ISL_407073	349_A
BetaCoV/England/02/2020|EPI_ISL_407073	350_C
BetaCoV/England/02/2020|EPI_ISL_407073	351_G
BetaCoV/England/02/2020|EPI_ISL_407073	352_T
BetaCoV/England/02/2020|EPI_ISL_407073	353_G
BetaCoV/England/02/2020|EPI_ISL_407073	354_G
BetaCoV/England/02/2020|EPI_ISL_407073	355_C
BetaCoV/England/02/2020|EPI_ISL_407073	356_T
BetaCoV/England/02/2020|EPI_ISL_407073	357_T							2
BetaCoV/England/02/2020|EPI_ISL_407073	358_T
BetaCoV/England/02/2020|EPI_ISL_407073	359_G							1
BetaCoV/England/02/2020|EPI_ISL_407073	360_G							1
BetaCoV/England/02/2020|EPI_ISL_407073	361_A							1
BetaCoV/England/02/2020|EPI_ISL_407073	362_G
BetaCoV/England/02/2020|EPI_ISL_407073	363_A
BetaCoV/England/02/2020|EPI_ISL_407073	364_C
BetaCoV/England/02/2020|EPI_ISL_407073	365_T
BetaCoV/England/02/2020|EPI_ISL_407073	366_C							1
BetaCoV/England/02/2020|EPI_ISL_407073	367_C
BetaCoV/England/02/2020|EPI_ISL_407073	368_G
BetaCoV/England/02/2020|EPI_ISL_407073	369_T
BetaCoV/England/02/2020|EPI_ISL_407073	370_G
BetaCoV/England/02/2020|EPI_ISL_407073	371_G
BetaCoV/England/02/2020|EPI_ISL_407073	372_A
BetaCoV/England/02/2020|EPI_ISL_407073	373_G
BetaCoV/England/02/2020|EPI_ISL_407073	374_G
BetaCoV/England/02/2020|EPI_ISL_407073	375_A
BetaCoV/England/02/2020|EPI_ISL_407073	376_G
BetaCoV/England/02/2020|EPI_ISL_407073	377_G			2						2
BetaCoV/England/02/2020|EPI_ISL_407073	378_T
BetaCoV/England/02/2020|EPI_ISL_407073	379_C
BetaCoV/England/02/2020|EPI_ISL_407073	380_T
BetaCoV/England/02/2020|EPI_ISL_407073	381_T
BetaCoV/England/02/2020|EPI_ISL_407073	382_A							1
BetaCoV/England/02/2020|EPI_ISL_407073	383_T
BetaCoV/England/02/2020|EPI_ISL_407073	384_C							1
BetaCoV/England/02/2020|EPI_ISL_407073	385_A
BetaCoV/England/02/2020|EPI_ISL_407073	386_G
BetaCoV/England/02/2020|EPI_ISL_407073	387_A
BetaCoV/England/02/2020|EPI_ISL_407073	388_G							2
BetaCoV/England/02/2020|EPI_ISL_407073	389_G
BetaCoV/England/02/2020|EPI_ISL_407073	390_C
BetaCoV/England/02/2020|EPI_ISL_407073	391_A
BetaCoV/England/02/2020|EPI_ISL_407073	392_C
BetaCoV/England/02/2020|EPI_ISL_407073	393_G			1						1
BetaCoV/England/02/2020|EPI_ISL_407073	394_T
BetaCoV/England/02/2020|EPI_ISL_407073	395_C							1
BetaCoV/England/02/2020|EPI_ISL_407073	396_A							1
BetaCoV/England/02/2020|EPI_ISL_407073	397_A							1
BetaCoV/England/02/2020|EPI_ISL_407073	398_C									1
BetaCoV/England/02/2020|EPI_ISL_407073	399_A									1
BetaCoV/England/02/2020|EPI_ISL_407073	400_T			9						2
BetaCoV/England/02/2020|EPI_ISL_407073	401_C									1
BetaCoV/England/02/2020|EPI_ISL_407073	402_T									2
BetaCoV/England/02/2020|EPI_ISL_407073	403_T							2		2
BetaCoV/England/02/2020|EPI_ISL_407073	404_A			3						1
BetaCoV/England/02/2020|EPI_ISL_407073	405_A							2		1
BetaCoV/England/02/2020|EPI_ISL_407073	406_A							1		1
BetaCoV/England/02/2020|EPI_ISL_407073	407_G							2
BetaCoV/England/02/2020|EPI_ISL_407073	408_A
BetaCoV/England/02/2020|EPI_ISL_407073	409_T							6
BetaCoV/England/02/2020|EPI_ISL_407073	410_G							16
BetaCoV/England/02/2020|EPI_ISL_407073	411_G							15
BetaCoV/England/02/2020|EPI_ISL_407073	412_C			1				6		1
BetaCoV/England/02/2020|EPI_ISL_407073	413_A
BetaCoV/England/02/2020|EPI_ISL_407073	414_C							13
BetaCoV/England/02/2020|EPI_ISL_407073	415_T							9
BetaCoV/England/02/2020|EPI_ISL_407073	416_T	135						19
BetaCoV/England/02/2020|EPI_ISL_407073	417_G			5				11		5
BetaCoV/England/02/2020|EPI_ISL_407073	418_T							5
BetaCoV/England/02/2020|EPI_ISL_407073	419_G							2
BetaCoV/England/02/2020|EPI_ISL_407073	420_G
BetaCoV/England/02/2020|EPI_ISL_407073	421_C
BetaCoV/England/02/2020|EPI_ISL_407073	422_T									1
BetaCoV/England/02/2020|EPI_ISL_407073	423_T							2		1
BetaCoV/England/02/2020|EPI_ISL_407073	424_A							2		1
BetaCoV/England/02/2020|EPI_ISL_407073	425_G			14				3		7
BetaCoV/England/02/2020|EPI_ISL_407073	426_T									1
BetaCoV/England/02/2020|EPI_ISL_407073	427_A							5		1
BetaCoV/England/02/2020|EPI_ISL_407073	428_G							1		2
BetaCoV/England/02/2020|EPI_ISL_407073	429_A			1						1
BetaCoV/England/02/2020|EPI_ISL_407073	430_A							2
BetaCoV/England/02/2020|EPI_ISL_407073	431_G
BetaCoV/England/02/2020|EPI_ISL_407073	432_T
BetaCoV/England/02/2020|EPI_ISL_407073	433_T
BetaCoV/England/02/2020|EPI_ISL_407073	434_G
BetaCoV/England/02/2020|EPI_ISL_407073	435_A			2		2				1		1
BetaCoV/England/02/2020|EPI_ISL_407073	436_A
BetaCoV/England/02/2020|EPI_ISL_407073	437_A									1
BetaCoV/England/02/2020|EPI_ISL_407073	438_A
BetaCoV/England/02/2020|EPI_ISL_407073	439_A
BetaCoV/England/02/2020|EPI_ISL_407073	440_G
BetaCoV/England/02/2020|EPI_ISL_407073	441_G			6						3
BetaCoV/England/02/2020|EPI_ISL_407073	442_C									1
BetaCoV/England/02/2020|EPI_ISL_407073	443_G									2
BetaCoV/England/02/2020|EPI_ISL_407073	444_T
BetaCoV/England/02/2020|EPI_ISL_407073	445_T			3						1
BetaCoV/England/02/2020|EPI_ISL_407073	446_T
BetaCoV/England/02/2020|EPI_ISL_407073	447_T							2		1		1
BetaCoV/England/02/2020|EPI_ISL_407073	448_G									1
BetaCoV/England/02/2020|EPI_ISL_407073	449_C
BetaCoV/England/02/2020|EPI_ISL_407073	450_C			1				1		1
BetaCoV/England/02/2020|EPI_ISL_407073	451_T
BetaCoV/England/02/2020|EPI_ISL_407073	452_C
BetaCoV/England/02/2020|EPI_ISL_407073	453_A							1		1
BetaCoV/England/02/2020|EPI_ISL_407073	454_A
BetaCoV/England/02/2020|EPI_ISL_407073	455_C
BetaCoV/England/02/2020|EPI_ISL_407073	456_T			9						3
BetaCoV/England/02/2020|EPI_ISL_407073	457_T							1		1
BetaCoV/England/02/2020|EPI_ISL_407073	458_G							1		2
BetaCoV/England/02/2020|EPI_ISL_407073	459_A							1		2
BetaCoV/England/02/2020|EPI_ISL_407073	460_A							2
BetaCoV/England/02/2020|EPI_ISL_407073	461_C
BetaCoV/England/02/2020|EPI_ISL_407073	462_A	17						3
BetaCoV/England/02/2020|EPI_ISL_407073	463_G
BetaCoV/England/02/2020|EPI_ISL_407073	464_C
BetaCoV/England/02/2020|EPI_ISL_407073	465_C
BetaCoV/England/02/2020|EPI_ISL_407073	466_C
BetaCoV/England/02/2020|EPI_ISL_407073	467_T
BetaCoV/England/02/2020|EPI_ISL_407073	468_A
BetaCoV/England/02/2020|EPI_ISL_407073	469_T
BetaCoV/England/02/2020|EPI_ISL_407073	470_G			1						1
BetaCoV/England/02/2020|EPI_ISL_407073	471_T							1
BetaCoV/England/02/2020|EPI_ISL_407073	472_G							1
BetaCoV/England/02/2020|EPI_ISL_407073	473_T
BetaCoV/England/02/2020|EPI_ISL_407073	474_T
BetaCoV/England/02/2020|EPI_ISL_407073	475_C
BetaCoV/England/02/2020|EPI_ISL_407073	476_A
BetaCoV/England/02/2020|EPI_ISL_407073	477_T
BetaCoV/England/02/2020|EPI_ISL_407073	478_C
BetaCoV/England/02/2020|EPI_ISL_407073	479_A							1
BetaCoV/England/02/2020|EPI_ISL_407073	480_A
BetaCoV/England/02/2020|EPI_ISL_407073	481_A
BetaCoV/England/02/2020|EPI_ISL_407073	482_C
BetaCoV/England/02/2020|EPI_ISL_407073	483_G
BetaCoV/England/02/2020|EPI_ISL_407073	484_T
BetaCoV/England/02/2020|EPI_ISL_407073	485_T							1
BetaCoV/England/02/2020|EPI_ISL_407073	486_C							1		1
BetaCoV/England/02/2020|EPI_ISL_407073	487_G			2						1
BetaCoV/England/02/2020|EPI_ISL_407073	488_G
BetaCoV/England/02/2020|EPI_ISL_407073	489_A							1
BetaCoV/England/02/2020|EPI_ISL_407073	490_T
BetaCoV/England/02/2020|EPI_ISL_407073	491_G
BetaCoV/England/02/2020|EPI_ISL_407073	492_C							1
BetaCoV/England/02/2020|EPI_ISL_407073	493_T
BetaCoV/England/02/2020|EPI_ISL_407073	494_C							2
BetaCoV/England/02/2020|EPI_ISL_407073	495_G							2		1
BetaCoV/England/02/2020|EPI_ISL_407073	496_A			3				1		2
BetaCoV/England/02/2020|EPI_ISL_407073	497_A
BetaCoV/England/02/2020|EPI_ISL_407073	498_C
BetaCoV/England/02/2020|EPI_ISL_407073	499_T							2
BetaCoV/England/02/2020|EPI_ISL_407073	500_G
BetaCoV/England/02/2020|EPI_ISL_407073	501_C
BetaCoV/England/02/2020|EPI_ISL_407073	502_A					2						1
BetaCoV/England/02/2020|EPI_ISL_407073	503_C							1
BetaCoV/England/02/2020|EPI_ISL_407073	504_C									1
BetaCoV/England/02/2020|EPI_ISL_407073	505_T			15						13
BetaCoV/England/02/2020|EPI_ISL_407073	506_C									1
BetaCoV/England/02/2020|EPI_ISL_407073	507_A									38
BetaCoV/England/02/2020|EPI_ISL_407073	508_T									27
BetaCoV/England/02/2020|EPI_ISL_407073	509_G									2
BetaCoV/England/02/2020|EPI_ISL_407073	510_G			164						77		1
BetaCoV/England/02/2020|EPI_ISL_407073	511_T									7
BetaCoV/England/02/2020|EPI_ISL_407073	512_C									1
BetaCoV/England/02/2020|EPI_ISL_407073	513_A									12
BetaCoV/England/02/2020|EPI_ISL_407073	514_T			4						4
BetaCoV/England/02/2020|EPI_ISL_407073	515_G									9
BetaCoV/England/02/2020|EPI_ISL_407073	516_T									2
BetaCoV/England/02/2020|EPI_ISL_407073	517_T									1
BetaCoV/England/02/2020|EPI_ISL_407073	518_A			45				4		20
BetaCoV/England/02/2020|EPI_ISL_407073	519_T									12
BetaCoV/England/02/2020|EPI_ISL_407073	520_G							1		1
BetaCoV/England/02/2020|EPI_ISL_407073	521_G									14
BetaCoV/England/02/2020|EPI_ISL_407073	522_T
BetaCoV/England/02/2020|EPI_ISL_407073	523_T							1		30
BetaCoV/England/02/2020|EPI_ISL_407073	524_G			146				2		86
BetaCoV/England/02/2020|EPI_ISL_407073	525_A							1		11
BetaCoV/England/02/2020|EPI_ISL_407073	526_G							1		5
BetaCoV/England/02/2020|EPI_ISL_407073	527_C
BetaCoV/England/02/2020|EPI_ISL_407073	528_T									1
BetaCoV/England/02/2020|EPI_ISL_407073	529_G							1
BetaCoV/England/02/2020|EPI_ISL_407073	530_G			5						2
BetaCoV/England/02/2020|EPI_ISL_407073	531_T
BetaCoV/England/02/2020|EPI_ISL_407073	532_A									1
BetaCoV/England/02/2020|EPI_ISL_407073	533_G									1
BetaCoV/England/02/2020|EPI_ISL_407073	534_C									1
BetaCoV/England/02/2020|EPI_ISL_407073	535_A	27		2				10		1
BetaCoV/England/02/2020|EPI_ISL_407073	536_G
BetaCoV/England/02/2020|EPI_ISL_407073	537_A
BetaCoV/England/02/2020|EPI_ISL_407073	538_A
BetaCoV/England/02/2020|EPI_ISL_407073	539_C									1
BetaCoV/England/02/2020|EPI_ISL_407073	540_T							1
BetaCoV/England/02/2020|EPI_ISL_407073	541_C
BetaCoV/England/02/2020|EPI_ISL_407073	542_G			2						1
BetaCoV/England/02/2020|EPI_ISL_407073	543_A							2
BetaCoV/England/02/2020|EPI_ISL_407073	544_A							3
BetaCoV/England/02/2020|EPI_ISL_407073	545_G
BetaCoV/England/02/2020|EPI_ISL_407073	546_G
BetaCoV/England/02/2020|EPI_ISL_407073	547_C
BetaCoV/England/02/2020|EPI_ISL_407073	548_A
BetaCoV/England/02/2020|EPI_ISL_407073	549_T
BetaCoV/England/02/2020|EPI_ISL_407073	550_T			1				1		1
BetaCoV/England/02/2020|EPI_ISL_407073	551_C							1
BetaCoV/England/02/2020|EPI_ISL_407073	552_A							2
BetaCoV/England/02/2020|EPI_ISL_407073	553_G									1
BetaCoV/England/02/2020|EPI_ISL_407073	554_T
BetaCoV/England/02/2020|EPI_ISL_407073	555_A									1
BetaCoV/England/02/2020|EPI_ISL_407073	556_C			3						1
BetaCoV/England/02/2020|EPI_ISL_407073	557_G
BetaCoV/England/02/2020|EPI_ISL_407073	558_G							1
BetaCoV/England/02/2020|EPI_ISL_407073	559_T
BetaCoV/England/02/2020|EPI_ISL_407073	560_C
BetaCoV/England/02/2020|EPI_ISL_407073	561_G							2
BetaCoV/England/02/2020|EPI_ISL_407073	562_T
BetaCoV/England/02/2020|EPI_ISL_407073	563_A
BetaCoV/England/02/2020|EPI_ISL_407073	564_G							1		1
BetaCoV/England/02/2020|EPI_ISL_407073	565_T
BetaCoV/England/02/2020|EPI_ISL_407073	566_G							3
BetaCoV/England/02/2020|EPI_ISL_407073	567_G			2						1
BetaCoV/England/02/2020|EPI_ISL_407073	568_T
BetaCoV/England/02/2020|EPI_ISL_407073	569_G
BetaCoV/England/02/2020|EPI_ISL_407073	570_A
BetaCoV/England/02/2020|EPI_ISL_407073	571_G							1
BetaCoV/England/02/2020|EPI_ISL_407073	572_A
BetaCoV/England/02/2020|EPI_ISL_407073	573_C							1
BetaCoV/England/02/2020|EPI_ISL_407073	574_A							1
BetaCoV/England/02/2020|EPI_ISL_407073	575_C
BetaCoV/England/02/2020|EPI_ISL_407073	576_T							4
BetaCoV/England/02/2020|EPI_ISL_407073	577_T	58						13
BetaCoV/England/02/2020|EPI_ISL_407073	578_G
BetaCoV/England/02/2020|EPI_ISL_407073	579_G
BetaCoV/England/02/2020|EPI_ISL_407073	580_T
BetaCoV/England/02/2020|EPI_ISL_407073	581_G							1
BetaCoV/England/02/2020|EPI_ISL_407073	582_T
BetaCoV/England/02/2020|EPI_ISL_407073	583_C
BetaCoV/England/02/2020|EPI_ISL_407073	584_C
BetaCoV/England/02/2020|EPI_ISL_407073	585_T
BetaCoV/England/02/2020|EPI_ISL_407073	586_T							2
BetaCoV/England/02/2020|EPI_ISL_407073	587_G			1				2		1
BetaCoV/England/02/2020|EPI_ISL_407073	588_T
BetaCoV/England/02/2020|EPI_ISL_407073	589_C							1
BetaCoV/England/02/2020|EPI_ISL_407073	590_C							1
BetaCoV/England/02/2020|EPI_ISL_407073	591_C
BetaCoV/England/02/2020|EPI_ISL_407073	592_T
BetaCoV/England/02/2020|EPI_ISL_407073	593_C
BetaCoV/England/02/2020|EPI_ISL_407073	594_A
BetaCoV/England/02/2020|EPI_ISL_407073	595_T
BetaCoV/England/02/2020|EPI_ISL_407073	596_G			1				1		1
BetaCoV/England/02/2020|EPI_ISL_407073	597_T
BetaCoV/England/02/2020|EPI_ISL_407073	598_G							1
BetaCoV/England/02/2020|EPI_ISL_407073	599_G							1		1
BetaCoV/England/02/2020|EPI_ISL_407073	600_G			2		1				1		1
BetaCoV/England/02/2020|EPI_ISL_407073	601_C
BetaCoV/England/02/2020|EPI_ISL_407073	602_G
BetaCoV/England/02/2020|EPI_ISL_407073	603_A
BetaCoV/England/02/2020|EPI_ISL_407073	604_A
BetaCoV/England/02/2020|EPI_ISL_407073	605_A			1						1
BetaCoV/England/02/2020|EPI_ISL_407073	606_T
BetaCoV/England/02/2020|EPI_ISL_407073	607_A							4
BetaCoV/England/02/2020|EPI_ISL_407073	608_C							2
BetaCoV/England/02/2020|EPI_ISL_407073	609_C							2
BetaCoV/England/02/2020|EPI_ISL_407073	610_A							1
BetaCoV/England/02/2020|EPI_ISL_407073	611_G			2				2		2
BetaCoV/England/02/2020|EPI_ISL_407073	612_T
BetaCoV/England/02/2020|EPI_ISL_407073	613_G
BetaCoV/England/02/2020|EPI_ISL_407073	614_G
BetaCoV/England/02/2020|EPI_ISL_407073	615_C
BetaCoV/England/02/2020|EPI_ISL_407073	616_T
BetaCoV/England/02/2020|EPI_ISL_407073	617_T			1						1
BetaCoV/England/02/2020|EPI_ISL_407073	618_A	1						1
BetaCoV/England/02/2020|EPI_ISL_407073	619_C
BetaCoV/England/02/2020|EPI_ISL_407073	620_C							1
BetaCoV/England/02/2020|EPI_ISL_407073	621_G
BetaCoV/England/02/2020|EPI_ISL_407073	622_C
BetaCoV/England/02/2020|EPI_ISL_407073	623_A									1
BetaCoV/England/02/2020|EPI_ISL_407073	624_A
BetaCoV/England/02/2020|EPI_ISL_407073	625_G
BetaCoV/England/02/2020|EPI_ISL_407073	626_G			3						2
BetaCoV/England/02/2020|EPI_ISL_407073	627_T
BetaCoV/England/02/2020|EPI_ISL_407073	628_T
BetaCoV/England/02/2020|EPI_ISL_407073	629_C
BetaCoV/England/02/2020|EPI_ISL_407073	630_T							1
BetaCoV/England/02/2020|EPI_ISL_407073	631_T							1
BetaCoV/England/02/2020|EPI_ISL_407073	632_C
BetaCoV/England/02/2020|EPI_ISL_407073	633_T
BetaCoV/England/02/2020|EPI_ISL_407073	634_T							2
BetaCoV/England/02/2020|EPI_ISL_407073	635_C							3
BetaCoV/England/02/2020|EPI_ISL_407073	636_G			6				3		5
BetaCoV/England/02/2020|EPI_ISL_407073	637_T							1		1
BetaCoV/England/02/2020|EPI_ISL_407073	638_A							1
BetaCoV/England/02/2020|EPI_ISL_407073	639_A							1
BetaCoV/England/02/2020|EPI_ISL_407073	640_G							2
BetaCoV/England/02/2020|EPI_ISL_407073	641_A
BetaCoV/England/02/2020|EPI_ISL_407073	642_A
BetaCoV/England/02/2020|EPI_ISL_407073	643_C
BetaCoV/England/02/2020|EPI_ISL_407073	644_G							1
BetaCoV/England/02/2020|EPI_ISL_407073	645_G			5				2		5
BetaCoV/England/02/2020|EPI_ISL_407073	646_T
BetaCoV/England/02/2020|EPI_ISL_407073	647_A
BetaCoV/England/02/2020|EPI_ISL_407073	648_A							2
BetaCoV/England/02/2020|EPI_ISL_407073	649_T
BetaCoV/England/02/2020|EPI_ISL_407073	650_A
BetaCoV/England/02/2020|EPI_ISL_407073	651_A
BetaCoV/England/02/2020|EPI_ISL_407073	652_A							2
BetaCoV/England/02/2020|EPI_ISL_407073	653_G							1
BetaCoV/England/02/2020|EPI_ISL_407073	654_G
BetaCoV/England/02/2020|EPI_ISL_407073	655_A
BetaCoV/England/02/2020|EPI_ISL_407073	656_G
BetaCoV/England/02/2020|EPI_ISL_407073	657_C
BetaCoV/England/02/2020|EPI_ISL_407073	658_T
BetaCoV/England/02/2020|EPI_ISL_407073	659_G	62						7
BetaCoV/England/02/2020|EPI_ISL_407073	660_G			3				2		3
BetaCoV/England/02/2020|EPI_ISL_407073	661_T							2
BetaCoV/England/02/2020|EPI_ISL_407073	662_G							3
BetaCoV/England/02/2020|EPI_ISL_407073	663_G							1
BetaCoV/England/02/2020|EPI_ISL_407073	664_C
BetaCoV/England/02/2020|EPI_ISL_407073	665_C
BetaCoV/England/02/2020|EPI_ISL_407073	666_A
BetaCoV/England/02/2020|EPI_ISL_407073	667_T
BetaCoV/England/02/2020|EPI_ISL_407073	668_A							4
BetaCoV/England/02/2020|EPI_ISL_407073	669_G							5		1
BetaCoV/England/02/2020|EPI_ISL_407073	670_T			4						2
BetaCoV/England/02/2020|EPI_ISL_407073	671_T							1
BetaCoV/England/02/2020|EPI_ISL_407073	672_A									1
BetaCoV/England/02/2020|EPI_ISL_407073	673_C							1
BetaCoV/England/02/2020|EPI_ISL_407073	674_G							1
BetaCoV/England/02/2020|EPI_ISL_407073	675_G
BetaCoV/England/02/2020|EPI_ISL_407073	676_C
BetaCoV/England/02/2020|EPI_ISL_407073	677_G
BetaCoV/England/02/2020|EPI_ISL_407073	678_C
BetaCoV/England/02/2020|EPI_ISL_407073	679_C					1				1		1
BetaCoV/England/02/2020|EPI_ISL_407073	680_G
BetaCoV/England/02/2020|EPI_ISL_407073	681_A									1
BetaCoV/England/02/2020|EPI_ISL_407073	682_T			3						1
BetaCoV/England/02/2020|EPI_ISL_407073	683_C									4
BetaCoV/England/02/2020|EPI_ISL_407073	684_T									3
BetaCoV/England/02/2020|EPI_ISL_407073	685_A
BetaCoV/England/02/2020|EPI_ISL_407073	686_A			18						7
BetaCoV/England/02/2020|EPI_ISL_407073	687_A							2
BetaCoV/England/02/2020|EPI_ISL_407073	688_G							2		2
BetaCoV/England/02/2020|EPI_ISL_407073	689_T									2
BetaCoV/England/02/2020|EPI_ISL_407073	690_C
BetaCoV/England/02/2020|EPI_ISL_407073	691_A
BetaCoV/England/02/2020|EPI_ISL_407073	692_T
BetaCoV/England/02/2020|EPI_ISL_407073	693_T
BetaCoV/England/02/2020|EPI_ISL_407073	694_T							1
BetaCoV/England/02/2020|EPI_ISL_407073	695_G									1
BetaCoV/England/02/2020|EPI_ISL_407073	696_A			8						6
BetaCoV/England/02/2020|EPI_ISL_407073	697_C
BetaCoV/England/02/2020|EPI_ISL_407073	698_T									1
BetaCoV/England/02/2020|EPI_ISL_407073	699_T							6
BetaCoV/England/02/2020|EPI_ISL_407073	700_A									5
BetaCoV/England/02/2020|EPI_ISL_407073	701_G							2
BetaCoV/England/02/2020|EPI_ISL_407073	702_G			11						5
BetaCoV/England/02/2020|EPI_ISL_407073	703_C
BetaCoV/England/02/2020|EPI_ISL_407073	704_G							1
BetaCoV/England/02/2020|EPI_ISL_407073	705_A							1		1
BetaCoV/England/02/2020|EPI_ISL_407073	706_C							1
BetaCoV/England/02/2020|EPI_ISL_407073	707_G							1
BetaCoV/England/02/2020|EPI_ISL_407073	708_A	9						3				1
BetaCoV/England/02/2020|EPI_ISL_407073	709_G
BetaCoV/England/02/2020|EPI_ISL_407073	710_C
BetaCoV/England/02/2020|EPI_ISL_407073	711_T											1
BetaCoV/England/02/2020|EPI_ISL_407073	712_T
BetaCoV/England/02/2020|EPI_ISL_407073	713_G							1
BetaCoV/England/02/2020|EPI_ISL_407073	714_G
BetaCoV/England/02/2020|EPI_ISL_407073	715_C											1
BetaCoV/England/02/2020|EPI_ISL_407073	716_A
BetaCoV/England/02/2020|EPI_ISL_407073	717_C							1
BetaCoV/England/02/2020|EPI_ISL_407073	718_T							1		1
BetaCoV/England/02/2020|EPI_ISL_407073	719_G							1
BetaCoV/England/02/2020|EPI_ISL_407073	720_A			2						1
BetaCoV/England/02/2020|EPI_ISL_407073	721_T
BetaCoV/England/02/2020|EPI_ISL_407073	722_C
BetaCoV/England/02/2020|EPI_ISL_407073	723_C									1
BetaCoV/England/02/2020|EPI_ISL_407073	724_T									6
BetaCoV/England/02/2020|EPI_ISL_407073	725_T			16						6
BetaCoV/England/02/2020|EPI_ISL_407073	726_A							1		2
BetaCoV/England/02/2020|EPI_ISL_407073	727_T
BetaCoV/England/02/2020|EPI_ISL_407073	728_G									1
BetaCoV/England/02/2020|EPI_ISL_407073	729_A									1
BetaCoV/England/02/2020|EPI_ISL_407073	730_A			6						3
BetaCoV/England/02/2020|EPI_ISL_407073	731_G									2
BetaCoV/England/02/2020|EPI_ISL_407073	732_A									12
BetaCoV/England/02/2020|EPI_ISL_407073	733_T									11		1
BetaCoV/England/02/2020|EPI_ISL_407073	734_T									13
BetaCoV/England/02/2020|EPI_ISL_407073	735_T			91				2		32		2
BetaCoV/England/02/2020|EPI_ISL_407073	736_T					9		5		17		2
BetaCoV/England/02/2020|EPI_ISL_407073	737_C							3		3
BetaCoV/England/02/2020|EPI_ISL_407073	738_A									3
BetaCoV/England/02/2020|EPI_ISL_407073	739_A									3
BetaCoV/England/02/2020|EPI_ISL_407073	740_G									3
BetaCoV/England/02/2020|EPI_ISL_407073	741_A			23						12
BetaCoV/England/02/2020|EPI_ISL_407073	742_A							2		2
BetaCoV/England/02/2020|EPI_ISL_407073	743_A									1
BetaCoV/England/02/2020|EPI_ISL_407073	744_A									2
BetaCoV/England/02/2020|EPI_ISL_407073	745_C									4
BetaCoV/England/02/2020|EPI_ISL_407073	746_T									2
BetaCoV/England/02/2020|EPI_ISL_407073	747_G									3
BetaCoV/England/02/2020|EPI_ISL_407073	748_G			26				5		10
BetaCoV/England/02/2020|EPI_ISL_407073	749_A									2
BetaCoV/England/02/2020|EPI_ISL_407073	750_A	80						13
BetaCoV/England/02/2020|EPI_ISL_407073	751_C							3		5
BetaCoV/England/02/2020|EPI_ISL_407073	752_A									1
BetaCoV/England/02/2020|EPI_ISL_407073	753_C
BetaCoV/England/02/2020|EPI_ISL_407073	754_T			7				7		3
BetaCoV/England/02/2020|EPI_ISL_407073	755_A							1		1
BetaCoV/England/02/2020|EPI_ISL_407073	756_A							2		2
BetaCoV/England/02/2020|EPI_ISL_407073	757_A
BetaCoV/England/02/2020|EPI_ISL_407073	758_C											1
BetaCoV/England/02/2020|EPI_ISL_407073	759_A							2
BetaCoV/England/02/2020|EPI_ISL_407073	760_T			1				2		1
BetaCoV/England/02/2020|EPI_ISL_407073	761_A							3
BetaCoV/England/02/2020|EPI_ISL_407073	762_G
BetaCoV/England/02/2020|EPI_ISL_407073	763_C									1
BetaCoV/England/02/2020|EPI_ISL_407073	764_A							5
BetaCoV/England/02/2020|EPI_ISL_407073	765_G			42				2		27
BetaCoV/England/02/2020|EPI_ISL_407073	766_T
BetaCoV/England/02/2020|EPI_ISL_407073	767_G							3		1
BetaCoV/England/02/2020|EPI_ISL_407073	768_G							2		13
BetaCoV/England/02/2020|EPI_ISL_407073	769_T
BetaCoV/England/02/2020|EPI_ISL_407073	770_G							2
BetaCoV/England/02/2020|EPI_ISL_407073	771_T							2
BetaCoV/England/02/2020|EPI_ISL_407073	772_T
BetaCoV/England/02/2020|EPI_ISL_407073	773_A			1						1
BetaCoV/England/02/2020|EPI_ISL_407073	774_C							2
BetaCoV/England/02/2020|EPI_ISL_407073	775_C							1		2
BetaCoV/England/02/2020|EPI_ISL_407073	776_C							1
BetaCoV/England/02/2020|EPI_ISL_407073	777_G			5				1		3
BetaCoV/England/02/2020|EPI_ISL_407073	778_T							1
BetaCoV/England/02/2020|EPI_ISL_407073	779_G
BetaCoV/England/02/2020|EPI_ISL_407073	780_A
BetaCoV/England/02/2020|EPI_ISL_407073	781_A
BetaCoV/England/02/2020|EPI_ISL_407073	782_C
BetaCoV/England/02/2020|EPI_ISL_407073	783_T			1						1
BetaCoV/England/02/2020|EPI_ISL_407073	784_C
BetaCoV/England/02/2020|EPI_ISL_407073	785_A
BetaCoV/England/02/2020|EPI_ISL_407073	786_T							1
BetaCoV/England/02/2020|EPI_ISL_407073	787_G							1
BetaCoV/England/02/2020|EPI_ISL_407073	788_C									1
BetaCoV/England/02/2020|EPI_ISL_407073	789_G			9						7
BetaCoV/England/02/2020|EPI_ISL_407073	790_T							1		1
BetaCoV/England/02/2020|EPI_ISL_407073	791_G	3						1
BetaCoV/England/02/2020|EPI_ISL_407073	792_A
BetaCoV/England/02/2020|EPI_ISL_407073	793_G
BetaCoV/England/02/2020|EPI_ISL_407073	794_C
BetaCoV/England/02/2020|EPI_ISL_407073	795_T
BetaCoV/England/02/2020|EPI_ISL_407073	796_T							1
BetaCoV/England/02/2020|EPI_ISL_407073	797_A
BetaCoV/England/02/2020|EPI_ISL_407073	798_A			2				1		1
BetaCoV/England/02/2020|EPI_ISL_407073	799_C									1
BetaCoV/England/02/2020|EPI_ISL_407073	800_G
BetaCoV/England/02/2020|EPI_ISL_407073	801_G
BetaCoV/England/02/2020|EPI_ISL_407073	802_A			1						1
BetaCoV/England/02/2020|EPI_ISL_407073	803_G
BetaCoV/England/02/2020|EPI_ISL_407073	804_G							1
BetaCoV/England/02/2020|EPI_ISL_407073	805_G							1				1
BetaCoV/England/02/2020|EPI_ISL_407073	806_G
BetaCoV/England/02/2020|EPI_ISL_407073	807_C
BetaCoV/England/02/2020|EPI_ISL_407073	808_A							1
BetaCoV/England/02/2020|EPI_ISL_407073	809_T
BetaCoV/England/02/2020|EPI_ISL_407073	810_A
BetaCoV/England/02/2020|EPI_ISL_407073	811_C							1
BetaCoV/England/02/2020|EPI_ISL_407073	812_A									1
BetaCoV/England/02/2020|EPI_ISL_407073	813_C
BetaCoV/England/02/2020|EPI_ISL_407073	814_T			2				1		1
BetaCoV/England/02/2020|EPI_ISL_407073	815_C					2						1
BetaCoV/England/02/2020|EPI_ISL_407073	816_G
BetaCoV/England/02/2020|EPI_ISL_407073	817_C
BetaCoV/England/02/2020|EPI_ISL_407073	818_T
BetaCoV/England/02/2020|EPI_ISL_407073	819_A
BetaCoV/England/02/2020|EPI_ISL_407073	820_T
BetaCoV/England/02/2020|EPI_ISL_407073	821_G			11						11
BetaCoV/England/02/2020|EPI_ISL_407073	822_T
BetaCoV/England/02/2020|EPI_ISL_407073	823_C
BetaCoV/England/02/2020|EPI_ISL_407073	824_G
BetaCoV/England/02/2020|EPI_ISL_407073	825_A									2
BetaCoV/England/02/2020|EPI_ISL_407073	826_T									1
BetaCoV/England/02/2020|EPI_ISL_407073	827_A			15						5
BetaCoV/England/02/2020|EPI_ISL_407073	828_A									5
BetaCoV/England/02/2020|EPI_ISL_407073	829_C							1		2
BetaCoV/England/02/2020|EPI_ISL_407073	830_A
BetaCoV/England/02/2020|EPI_ISL_407073	831_A
BetaCoV/England/02/2020|EPI_ISL_407073	832_C
BetaCoV/England/02/2020|EPI_ISL_407073	833_T							1
BetaCoV/England/02/2020|EPI_ISL_407073	834_T
BetaCoV/England/02/2020|EPI_ISL_407073	835_C									1
BetaCoV/England/02/2020|EPI_ISL_407073	836_T
BetaCoV/England/02/2020|EPI_ISL_407073	837_G			60						57
BetaCoV/England/02/2020|EPI_ISL_407073	838_T							1		1
BetaCoV/England/02/2020|EPI_ISL_407073	839_G							3
BetaCoV/England/02/2020|EPI_ISL_407073	840_G							1		1
BetaCoV/England/02/2020|EPI_ISL_407073	841_C							5
BetaCoV/England/02/2020|EPI_ISL_407073	842_C	65						7
BetaCoV/England/02/2020|EPI_ISL_407073	843_C							7
BetaCoV/England/02/2020|EPI_ISL_407073	844_T									1
BetaCoV/England/02/2020|EPI_ISL_407073	845_G							4
BetaCoV/England/02/2020|EPI_ISL_407073	846_A									1
BetaCoV/England/02/2020|EPI_ISL_407073	847_T			4						2
BetaCoV/England/02/2020|EPI_ISL_407073	848_G							3
BetaCoV/England/02/2020|EPI_ISL_407073	849_G							1
BetaCoV/England/02/2020|EPI_ISL_407073	850_C							1
BetaCoV/England/02/2020|EPI_ISL_407073	851_T							3
BetaCoV/England/02/2020|EPI_ISL_407073	852_A							2
BetaCoV/England/02/2020|EPI_ISL_407073	853_C							1
BetaCoV/England/02/2020|EPI_ISL_407073	854_C							1
BetaCoV/England/02/2020|EPI_ISL_407073	855_C
BetaCoV/England/02/2020|EPI_ISL_407073	856_T
BetaCoV/England/02/2020|EPI_ISL_407073	857_C							1
BetaCoV/England/02/2020|EPI_ISL_407073	858_T
BetaCoV/England/02/2020|EPI_ISL_407073	859_T							3		1		1
BetaCoV/England/02/2020|EPI_ISL_407073	860_G							1
BetaCoV/England/02/2020|EPI_ISL_407073	861_A					2		1				1
BetaCoV/England/02/2020|EPI_ISL_407073	862_G			51				3		48
BetaCoV/England/02/2020|EPI_ISL_407073	863_T									1
BetaCoV/England/02/2020|EPI_ISL_407073	864_G
BetaCoV/England/02/2020|EPI_ISL_407073	865_C									1
BetaCoV/England/02/2020|EPI_ISL_407073	866_A
BetaCoV/England/02/2020|EPI_ISL_407073	867_T									2
BetaCoV/England/02/2020|EPI_ISL_407073	868_T							4		1
BetaCoV/England/02/2020|EPI_ISL_407073	869_A							1		2
BetaCoV/England/02/2020|EPI_ISL_407073	870_A			9						2
BetaCoV/England/02/2020|EPI_ISL_407073	871_A
BetaCoV/England/02/2020|EPI_ISL_407073	872_G		1						1
BetaCoV/England/02/2020|EPI_ISL_407073	873_A									2
BetaCoV/England/02/2020|EPI_ISL_407073	874_C
BetaCoV/England/02/2020|EPI_ISL_407073	875_C			1						1
BetaCoV/England/02/2020|EPI_ISL_407073	876_T
BetaCoV/England/02/2020|EPI_ISL_407073	877_T									2
BetaCoV/England/02/2020|EPI_ISL_407073	878_C
BetaCoV/England/02/2020|EPI_ISL_407073	879_T			6				2		2
BetaCoV/England/02/2020|EPI_ISL_407073	880_A							1
BetaCoV/England/02/2020|EPI_ISL_407073	881_G							1		2
BetaCoV/England/02/2020|EPI_ISL_407073	882_C
BetaCoV/England/02/2020|EPI_ISL_407073	883_A
BetaCoV/England/02/2020|EPI_ISL_407073	884_C							1		1
BetaCoV/England/02/2020|EPI_ISL_407073	885_G			19						15
BetaCoV/England/02/2020|EPI_ISL_407073	886_T									1
BetaCoV/England/02/2020|EPI_ISL_407073	887_G							2
BetaCoV/England/02/2020|EPI_ISL_407073	888_C									2
BetaCoV/England/02/2020|EPI_ISL_407073	889_T							1
BetaCoV/England/02/2020|EPI_ISL_407073	890_G							2
BetaCoV/England/02/2020|EPI_ISL_407073	891_G			14						11
BetaCoV/England/02/2020|EPI_ISL_407073	892_T
BetaCoV/England/02/2020|EPI_ISL_407073	893_A
BetaCoV/England/02/2020|EPI_ISL_407073	894_A									3
BetaCoV/England/02/2020|EPI_ISL_407073	895_A			1						1
BetaCoV/England/02/2020|EPI_ISL_407073	896_G
BetaCoV/England/02/2020|EPI_ISL_407073	897_C									1
BetaCoV/England/02/2020|EPI_ISL_407073	898_T
BetaCoV/England/02/2020|EPI_ISL_407073	899_T									1
BetaCoV/England/02/2020|EPI_ISL_407073	900_C			3						1
BetaCoV/England/02/2020|EPI_ISL_407073	901_A	10						3
BetaCoV/England/02/2020|EPI_ISL_407073	902_T
BetaCoV/England/02/2020|EPI_ISL_407073	903_G							1
BetaCoV/England/02/2020|EPI_ISL_407073	904_C
BetaCoV/England/02/2020|EPI_ISL_407073	905_A
BetaCoV/England/02/2020|EPI_ISL_407073	906_C			1						1
BetaCoV/England/02/2020|EPI_ISL_407073	907_T
BetaCoV/England/02/2020|EPI_ISL_407073	908_T
BetaCoV/England/02/2020|EPI_ISL_407073	909_T									2
BetaCoV/England/02/2020|EPI_ISL_407073	910_G			8				1		6
BetaCoV/England/02/2020|EPI_ISL_407073	911_T
BetaCoV/England/02/2020|EPI_ISL_407073	912_C
BetaCoV/England/02/2020|EPI_ISL_407073	913_C							4
BetaCoV/England/02/2020|EPI_ISL_407073	914_G			1						1
BetaCoV/England/02/2020|EPI_ISL_407073	915_A									2
BetaCoV/England/02/2020|EPI_ISL_407073	916_A									1
BetaCoV/England/02/2020|EPI_ISL_407073	917_C							1
BetaCoV/England/02/2020|EPI_ISL_407073	918_A			7						3
BetaCoV/England/02/2020|EPI_ISL_407073	919_A							1
BetaCoV/England/02/2020|EPI_ISL_407073	920_C									1
BetaCoV/England/02/2020|EPI_ISL_407073	921_T							2
BetaCoV/England/02/2020|EPI_ISL_407073	922_G									1
BetaCoV/England/02/2020|EPI_ISL_407073	923_G			4				1		2
BetaCoV/England/02/2020|EPI_ISL_407073	924_A									1
BetaCoV/England/02/2020|EPI_ISL_407073	925_C									2
BetaCoV/England/02/2020|EPI_ISL_407073	926_T		1						1	2
BetaCoV/England/02/2020|EPI_ISL_407073	927_T							1		5
BetaCoV/England/02/2020|EPI_ISL_407073	928_T			27						8
BetaCoV/England/02/2020|EPI_ISL_407073	929_A							1		3
BetaCoV/England/02/2020|EPI_ISL_407073	930_T							1		5
BetaCoV/England/02/2020|EPI_ISL_407073	931_T							5		2
BetaCoV/England/02/2020|EPI_ISL_407073	932_G			6						4
BetaCoV/England/02/2020|EPI_ISL_407073	933_A									1
BetaCoV/England/02/2020|EPI_ISL_407073	934_C									1
BetaCoV/England/02/2020|EPI_ISL_407073	935_A							2
BetaCoV/England/02/2020|EPI_ISL_407073	936_C
BetaCoV/England/02/2020|EPI_ISL_407073	937_T							2
BetaCoV/England/02/2020|EPI_ISL_407073	938_A							1
BetaCoV/England/02/2020|EPI_ISL_407073	939_A									2
BetaCoV/England/02/2020|EPI_ISL_407073	940_G
BetaCoV/England/02/2020|EPI_ISL_407073	941_A			4						2
BetaCoV/England/02/2020|EPI_ISL_407073	942_G
BetaCoV/England/02/2020|EPI_ISL_407073	943_G							2
BetaCoV/England/02/2020|EPI_ISL_407073	944_G							6
BetaCoV/England/02/2020|EPI_ISL_407073	945_G			37						29
BetaCoV/England/02/2020|EPI_ISL_407073	946_T
BetaCoV/England/02/2020|EPI_ISL_407073	947_G	62						7		8
BetaCoV/England/02/2020|EPI_ISL_407073	948_T							2
BetaCoV/England/02/2020|EPI_ISL_407073	949_A							1
BetaCoV/England/02/2020|EPI_ISL_407073	950_T							4
BetaCoV/England/02/2020|EPI_ISL_407073	951_A							1
BetaCoV/England/02/2020|EPI_ISL_407073	952_C							1
BetaCoV/England/02/2020|EPI_ISL_407073	953_T							1
BetaCoV/England/02/2020|EPI_ISL_407073	954_G							1
BetaCoV/England/02/2020|EPI_ISL_407073	955_C
BetaCoV/England/02/2020|EPI_ISL_407073	956_T							1
BetaCoV/England/02/2020|EPI_ISL_407073	957_G							1
BetaCoV/England/02/2020|EPI_ISL_407073	958_C
BetaCoV/England/02/2020|EPI_ISL_407073	959_C							1
BetaCoV/England/02/2020|EPI_ISL_407073	960_G							1
BetaCoV/England/02/2020|EPI_ISL_407073	961_T							1
BetaCoV/England/02/2020|EPI_ISL_407073	962_G							1
BetaCoV/England/02/2020|EPI_ISL_407073	963_A							1
BetaCoV/England/02/2020|EPI_ISL_407073	964_A							1
BetaCoV/England/02/2020|EPI_ISL_407073	965_C
BetaCoV/England/02/2020|EPI_ISL_407073	966_A
BetaCoV/England/02/2020|EPI_ISL_407073	967_T			1						1
BetaCoV/England/02/2020|EPI_ISL_407073	968_G							1
BetaCoV/England/02/2020|EPI_ISL_407073	969_A
BetaCoV/England/02/2020|EPI_ISL_407073	970_G							1
BetaCoV/England/02/2020|EPI_ISL_407073	971_C
BetaCoV/England/02/2020|EPI_ISL_407073	972_A
BetaCoV/England/02/2020|EPI_ISL_407073	973_T			1						1
BetaCoV/England/02/2020|EPI_ISL_407073	974_G							1
BetaCoV/England/02/2020|EPI_ISL_407073	975_A
BetaCoV/England/02/2020|EPI_ISL_407073	976_A							1		1
BetaCoV/England/02/2020|EPI_ISL_407073	977_A
BetaCoV/England/02/2020|EPI_ISL_407073	978_T
BetaCoV/England/02/2020|EPI_ISL_407073	979_T			2						1
BetaCoV/England/02/2020|EPI_ISL_407073	980_G
BetaCoV/England/02/2020|EPI_ISL_407073	981_C
BetaCoV/England/02/2020|EPI_ISL_407073	982_T
BetaCoV/England/02/2020|EPI_ISL_407073	983_T
BetaCoV/England/02/2020|EPI_ISL_407073	984_G
BetaCoV/England/02/2020|EPI_ISL_407073	985_G			3						3
BetaCoV/England/02/2020|EPI_ISL_407073	986_T
BetaCoV/England/02/2020|EPI_ISL_407073	987_A							1
BetaCoV/England/02/2020|EPI_ISL_407073	988_C
BetaCoV/England/02/2020|EPI_ISL_407073	989_A	1						1
BetaCoV/England/02/2020|EPI_ISL_407073	990_C
BetaCoV/England/02/2020|EPI_ISL_407073	991_G
BetaCoV/England/02/2020|EPI_ISL_407073	992_G
BetaCoV/England/02/2020|EPI_ISL_407073	993_A			2				1		1
BetaCoV/England/02/2020|EPI_ISL_407073	994_A
BetaCoV/England/02/2020|EPI_ISL_407073	995_C
BetaCoV/England/02/2020|EPI_ISL_407073	996_G									1
BetaCoV/England/02/2020|EPI_ISL_407073	997_T
BetaCoV/England/02/2020|EPI_ISL_407073	998_T							1
BetaCoV/England/02/2020|EPI_ISL_407073	999_C			3						1
BetaCoV/England/02/2020|EPI_ISL_407073	1000_T							1		1
BetaCoV/England/02/2020|EPI_ISL_407073	1001_G									1
BetaCoV/England/02/2020|EPI_ISL_407073	1002_A									1
BetaCoV/England/02/2020|EPI_ISL_407073	1003_A
BetaCoV/England/02/2020|EPI_ISL_407073	1004_A
BetaCoV/England/02/2020|EPI_ISL_407073	1005_A			3				2		2
BetaCoV/England/02/2020|EPI_ISL_407073	1006_G							1
BetaCoV/England/02/2020|EPI_ISL_407073	1007_A							1		1
BetaCoV/England/02/2020|EPI_ISL_407073	1008_G									1
BetaCoV/England/02/2020|EPI_ISL_407073	1009_C			7						3
BetaCoV/England/02/2020|EPI_ISL_407073	1010_T									2
BetaCoV/England/02/2020|EPI_ISL_407073	1011_A							1
BetaCoV/England/02/2020|EPI_ISL_407073	1012_T									1
BetaCoV/England/02/2020|EPI_ISL_407073	1013_G							2
BetaCoV/England/02/2020|EPI_ISL_407073	1014_A			8						6
BetaCoV/England/02/2020|EPI_ISL_407073	1015_A									1
BetaCoV/England/02/2020|EPI_ISL_407073	1016_T
BetaCoV/England/02/2020|EPI_ISL_407073	1017_T							1
BetaCoV/England/02/2020|EPI_ISL_407073	1018_G							2
BetaCoV/England/02/2020|EPI_ISL_407073	1019_C									2
BetaCoV/England/02/2020|EPI_ISL_407073	1020_A							1		3
BetaCoV/England/02/2020|EPI_ISL_407073	1021_G
BetaCoV/England/02/2020|EPI_ISL_407073	1022_A			13						5
BetaCoV/England/02/2020|EPI_ISL_407073	1023_C							1		2
BetaCoV/England/02/2020|EPI_ISL_407073	1024_A									1
BetaCoV/England/02/2020|EPI_ISL_407073	1025_C
BetaCoV/England/02/2020|EPI_ISL_407073	1026_C			1						1
BetaCoV/England/02/2020|EPI_ISL_407073	1027_T									2
BetaCoV/England/02/2020|EPI_ISL_407073	1028_T							1		2
BetaCoV/England/02/2020|EPI_ISL_407073	1029_T									3
BetaCoV/England/02/2020|EPI_ISL_407073	1030_T			14						4
BetaCoV/England/02/2020|EPI_ISL_407073	1031_G	21						3		1
BetaCoV/England/02/2020|EPI_ISL_407073	1032_A									2
BetaCoV/England/02/2020|EPI_ISL_407073	1033_A							1
BetaCoV/England/02/2020|EPI_ISL_407073	1034_A							1		4
BetaCoV/England/02/2020|EPI_ISL_407073	1035_T
BetaCoV/England/02/2020|EPI_ISL_407073	1036_T							1		2
BetaCoV/England/02/2020|EPI_ISL_407073	1037_A			18				1		6
BetaCoV/England/02/2020|EPI_ISL_407073	1038_A							3		2
BetaCoV/England/02/2020|EPI_ISL_407073	1039_A									2
BetaCoV/England/02/2020|EPI_ISL_407073	1040_T									2
BetaCoV/England/02/2020|EPI_ISL_407073	1041_T			3						2
BetaCoV/England/02/2020|EPI_ISL_407073	1042_G							1		1
BetaCoV/England/02/2020|EPI_ISL_407073	1043_G							2		1
BetaCoV/England/02/2020|EPI_ISL_407073	1044_C									1
BetaCoV/England/02/2020|EPI_ISL_407073	1045_A							1		1
BetaCoV/England/02/2020|EPI_ISL_407073	1046_A			7						2
BetaCoV/England/02/2020|EPI_ISL_407073	1047_A									2
BetaCoV/England/02/2020|EPI_ISL_407073	1048_G									2
BetaCoV/England/02/2020|EPI_ISL_407073	1049_A							2		3
BetaCoV/England/02/2020|EPI_ISL_407073	1050_A							3		2
BetaCoV/England/02/2020|EPI_ISL_407073	1051_A			31				1		8
BetaCoV/England/02/2020|EPI_ISL_407073	1052_T									5
BetaCoV/England/02/2020|EPI_ISL_407073	1053_T									7
BetaCoV/England/02/2020|EPI_ISL_407073	1054_T									4
BetaCoV/England/02/2020|EPI_ISL_407073	1055_G			11						7
BetaCoV/England/02/2020|EPI_ISL_407073	1056_A							2		2
BetaCoV/England/02/2020|EPI_ISL_407073	1057_C
BetaCoV/England/02/2020|EPI_ISL_407073	1058_A									2
BetaCoV/England/02/2020|EPI_ISL_407073	1059_C							3
BetaCoV/England/02/2020|EPI_ISL_407073	1060_C			11						4
BetaCoV/England/02/2020|EPI_ISL_407073	1061_T							1		3
BetaCoV/England/02/2020|EPI_ISL_407073	1062_T							8		2
BetaCoV/England/02/2020|EPI_ISL_407073	1063_C							4		2
BetaCoV/England/02/2020|EPI_ISL_407073	1064_A									2
BetaCoV/England/02/2020|EPI_ISL_407073	1065_A									1
BetaCoV/England/02/2020|EPI_ISL_407073	1066_T			10						4
BetaCoV/England/02/2020|EPI_ISL_407073	1067_G							1		1
BetaCoV/England/02/2020|EPI_ISL_407073	1068_G							2		1
BetaCoV/England/02/2020|EPI_ISL_407073	1069_G									1
BetaCoV/England/02/2020|EPI_ISL_407073	1070_G			1				6		1
BetaCoV/England/02/2020|EPI_ISL_407073	1071_A
BetaCoV/England/02/2020|EPI_ISL_407073	1072_A							2
BetaCoV/England/02/2020|EPI_ISL_407073	1073_T
BetaCoV/England/02/2020|EPI_ISL_407073	1074_G			8				3		6
BetaCoV/England/02/2020|EPI_ISL_407073	1075_T							1		1
BetaCoV/England/02/2020|EPI_ISL_407073	1076_C	69						12
BetaCoV/England/02/2020|EPI_ISL_407073	1077_C							5		1
BetaCoV/England/02/2020|EPI_ISL_407073	1078_A							1
BetaCoV/England/02/2020|EPI_ISL_407073	1079_A
BetaCoV/England/02/2020|EPI_ISL_407073	1080_A
BetaCoV/England/02/2020|EPI_ISL_407073	1081_T							3
BetaCoV/England/02/2020|EPI_ISL_407073	1082_T
BetaCoV/England/02/2020|EPI_ISL_407073	1083_T
BetaCoV/England/02/2020|EPI_ISL_407073	1084_T							1		3
BetaCoV/England/02/2020|EPI_ISL_407073	1085_G			77						68
BetaCoV/England/02/2020|EPI_ISL_407073	1086_T									4
BetaCoV/England/02/2020|EPI_ISL_407073	1087_A									1
BetaCoV/England/02/2020|EPI_ISL_407073	1088_T									1
BetaCoV/England/02/2020|EPI_ISL_407073	1089_T
BetaCoV/England/02/2020|EPI_ISL_407073	1090_T							1
BetaCoV/England/02/2020|EPI_ISL_407073	1091_C							2		1
BetaCoV/England/02/2020|EPI_ISL_407073	1092_C							1
BetaCoV/England/02/2020|EPI_ISL_407073	1093_C			4						2
BetaCoV/England/02/2020|EPI_ISL_407073	1094_T									1
BetaCoV/England/02/2020|EPI_ISL_407073	1095_T									1
BetaCoV/England/02/2020|EPI_ISL_407073	1096_A							1		1
BetaCoV/England/02/2020|EPI_ISL_407073	1097_A							7		3
BetaCoV/England/02/2020|EPI_ISL_407073	1098_A			13				1		4
BetaCoV/England/02/2020|EPI_ISL_407073	1099_T									3
BetaCoV/England/02/2020|EPI_ISL_407073	1100_T							1
BetaCoV/England/02/2020|EPI_ISL_407073	1101_C									1
BetaCoV/England/02/2020|EPI_ISL_407073	1102_C
BetaCoV/England/02/2020|EPI_ISL_407073	1103_A			3						3
BetaCoV/England/02/2020|EPI_ISL_407073	1104_T									1
BetaCoV/England/02/2020|EPI_ISL_407073	1105_A							1		2
BetaCoV/England/02/2020|EPI_ISL_407073	1106_A									2
BetaCoV/England/02/2020|EPI_ISL_407073	1107_T			15						5
BetaCoV/England/02/2020|EPI_ISL_407073	1108_C							1		1
BetaCoV/England/02/2020|EPI_ISL_407073	1109_A							2		3
BetaCoV/England/02/2020|EPI_ISL_407073	1110_A							2		1
BetaCoV/England/02/2020|EPI_ISL_407073	1111_G			3				1		3
BetaCoV/England/02/2020|EPI_ISL_407073	1112_A									2
BetaCoV/England/02/2020|EPI_ISL_407073	1113_C
BetaCoV/England/02/2020|EPI_ISL_407073	1114_T							1
BetaCoV/England/02/2020|EPI_ISL_407073	1115_A			10				3		4
BetaCoV/England/02/2020|EPI_ISL_407073	1116_T							2		2
BetaCoV/England/02/2020|EPI_ISL_407073	1117_T							12		2
BetaCoV/England/02/2020|EPI_ISL_407073	1118_C							1
BetaCoV/England/02/2020|EPI_ISL_407073	1119_A			3						2
BetaCoV/England/02/2020|EPI_ISL_407073	1120_A
BetaCoV/England/02/2020|EPI_ISL_407073	1121_C							1
BetaCoV/England/02/2020|EPI_ISL_407073	1122_C	83						12		1
BetaCoV/England/02/2020|EPI_ISL_407073	1123_A			1				2		1
BetaCoV/England/02/2020|EPI_ISL_407073	1124_A
BetaCoV/England/02/2020|EPI_ISL_407073	1125_G							1
BetaCoV/England/02/2020|EPI_ISL_407073	1126_G							5
BetaCoV/England/02/2020|EPI_ISL_407073	1127_G			25				3		19
BetaCoV/England/02/2020|EPI_ISL_407073	1128_T
BetaCoV/England/02/2020|EPI_ISL_407073	1129_T									1
BetaCoV/England/02/2020|EPI_ISL_407073	1130_G							3		5
BetaCoV/England/02/2020|EPI_ISL_407073	1131_A
BetaCoV/England/02/2020|EPI_ISL_407073	1132_A			1				1		1
BetaCoV/England/02/2020|EPI_ISL_407073	1133_A									1
BetaCoV/England/02/2020|EPI_ISL_407073	1134_A							3				1
BetaCoV/England/02/2020|EPI_ISL_407073	1135_G
BetaCoV/England/02/2020|EPI_ISL_407073	1136_A			3						2
BetaCoV/England/02/2020|EPI_ISL_407073	1137_A							1
BetaCoV/England/02/2020|EPI_ISL_407073	1138_A									3
BetaCoV/England/02/2020|EPI_ISL_407073	1139_A									3
BetaCoV/England/02/2020|EPI_ISL_407073	1140_A							1
BetaCoV/England/02/2020|EPI_ISL_407073	1141_G			14		2				4		1
BetaCoV/England/02/2020|EPI_ISL_407073	1142_C									2
BetaCoV/England/02/2020|EPI_ISL_407073	1143_T									2
BetaCoV/England/02/2020|EPI_ISL_407073	1144_T							2
BetaCoV/England/02/2020|EPI_ISL_407073	1145_G
BetaCoV/England/02/2020|EPI_ISL_407073	1146_A
BetaCoV/England/02/2020|EPI_ISL_407073	1147_T							2
BetaCoV/England/02/2020|EPI_ISL_407073	1148_G			2				1		1
BetaCoV/England/02/2020|EPI_ISL_407073	1149_G							1		1
BetaCoV/England/02/2020|EPI_ISL_407073	1150_C
BetaCoV/England/02/2020|EPI_ISL_407073	1151_T
BetaCoV/England/02/2020|EPI_ISL_407073	1152_T							1
BetaCoV/England/02/2020|EPI_ISL_407073	1153_T
BetaCoV/England/02/2020|EPI_ISL_407073	1154_A
BetaCoV/England/02/2020|EPI_ISL_407073	1155_T
BetaCoV/England/02/2020|EPI_ISL_407073	1156_G
BetaCoV/England/02/2020|EPI_ISL_407073	1157_G							1
BetaCoV/England/02/2020|EPI_ISL_407073	1158_G			34						34
BetaCoV/England/02/2020|EPI_ISL_407073	1159_T
BetaCoV/England/02/2020|EPI_ISL_407073	1160_A
BetaCoV/England/02/2020|EPI_ISL_407073	1161_G							1
BetaCoV/England/02/2020|EPI_ISL_407073	1162_A
BetaCoV/England/02/2020|EPI_ISL_407073	1163_A
BetaCoV/England/02/2020|EPI_ISL_407073	1164_T			1						1
BetaCoV/England/02/2020|EPI_ISL_407073	1165_T							1
BetaCoV/England/02/2020|EPI_ISL_407073	1166_C							1
BetaCoV/England/02/2020|EPI_ISL_407073	1167_G							1
BetaCoV/England/02/2020|EPI_ISL_407073	1168_A
BetaCoV/England/02/2020|EPI_ISL_407073	1169_T
BetaCoV/England/02/2020|EPI_ISL_407073	1170_C							1
BetaCoV/England/02/2020|EPI_ISL_407073	1171_T							1
BetaCoV/England/02/2020|EPI_ISL_407073	1172_G			3						3
BetaCoV/England/02/2020|EPI_ISL_407073	1173_T
BetaCoV/England/02/2020|EPI_ISL_407073	1174_C
BetaCoV/England/02/2020|EPI_ISL_407073	1175_T							1
BetaCoV/England/02/2020|EPI_ISL_407073	1176_A
BetaCoV/England/02/2020|EPI_ISL_407073	1177_T							1
BetaCoV/England/02/2020|EPI_ISL_407073	1178_C							1
BetaCoV/England/02/2020|EPI_ISL_407073	1179_C
BetaCoV/England/02/2020|EPI_ISL_407073	1180_A							1
BetaCoV/England/02/2020|EPI_ISL_407073	1181_G			3						2
BetaCoV/England/02/2020|EPI_ISL_407073	1182_T									1
BetaCoV/England/02/2020|EPI_ISL_407073	1183_T							1
BetaCoV/England/02/2020|EPI_ISL_407073	1184_G
BetaCoV/England/02/2020|EPI_ISL_407073	1185_C
BetaCoV/England/02/2020|EPI_ISL_407073	1186_G			3						3
BetaCoV/England/02/2020|EPI_ISL_407073	1187_T
BetaCoV/England/02/2020|EPI_ISL_407073	1188_C
BetaCoV/England/02/2020|EPI_ISL_407073	1189_A
BetaCoV/England/02/2020|EPI_ISL_407073	1190_C
BetaCoV/England/02/2020|EPI_ISL_407073	1191_C			1						1
BetaCoV/England/02/2020|EPI_ISL_407073	1192_A
BetaCoV/England/02/2020|EPI_ISL_407073	1193_A							1
BetaCoV/England/02/2020|EPI_ISL_407073	1194_A
BetaCoV/England/02/2020|EPI_ISL_407073	1195_T
BetaCoV/England/02/2020|EPI_ISL_407073	1196_G							1
BetaCoV/England/02/2020|EPI_ISL_407073	1197_A							1
BetaCoV/England/02/2020|EPI_ISL_407073	1198_A
BetaCoV/England/02/2020|EPI_ISL_407073	1199_T
BetaCoV/England/02/2020|EPI_ISL_407073	1200_G
BetaCoV/England/02/2020|EPI_ISL_407073	1201_C
BetaCoV/England/02/2020|EPI_ISL_407073	1202_A
BetaCoV/England/02/2020|EPI_ISL_407073	1203_A							1
BetaCoV/England/02/2020|EPI_ISL_407073	1204_C							1
BetaCoV/England/02/2020|EPI_ISL_407073	1205_C	41						8
BetaCoV/England/02/2020|EPI_ISL_407073	1206_A							1
BetaCoV/England/02/2020|EPI_ISL_407073	1207_A							3
BetaCoV/England/02/2020|EPI_ISL_407073	1208_A
BetaCoV/England/02/2020|EPI_ISL_407073	1209_T
BetaCoV/England/02/2020|EPI_ISL_407073	1210_G			20						18
BetaCoV/England/02/2020|EPI_ISL_407073	1211_T							1		1
BetaCoV/England/02/2020|EPI_ISL_407073	1212_G									1
BetaCoV/England/02/2020|EPI_ISL_407073	1213_C
BetaCoV/England/02/2020|EPI_ISL_407073	1214_C							1
BetaCoV/England/02/2020|EPI_ISL_407073	1215_T									1
BetaCoV/England/02/2020|EPI_ISL_407073	1216_T			3				1		1
BetaCoV/England/02/2020|EPI_ISL_407073	1217_T							1
BetaCoV/England/02/2020|EPI_ISL_407073	1218_C									1
BetaCoV/England/02/2020|EPI_ISL_407073	1219_A
BetaCoV/England/02/2020|EPI_ISL_407073	1220_A
BetaCoV/England/02/2020|EPI_ISL_407073	1221_C
BetaCoV/England/02/2020|EPI_ISL_407073	1222_T
BetaCoV/England/02/2020|EPI_ISL_407073	1223_C
BetaCoV/England/02/2020|EPI_ISL_407073	1224_T
BetaCoV/England/02/2020|EPI_ISL_407073	1225_C							1
BetaCoV/England/02/2020|EPI_ISL_407073	1226_A									1
BetaCoV/England/02/2020|EPI_ISL_407073	1227_T			3						2
BetaCoV/England/02/2020|EPI_ISL_407073	1228_G							1
BetaCoV/England/02/2020|EPI_ISL_407073	1229_A							1		1
BetaCoV/England/02/2020|EPI_ISL_407073	1230_A
BetaCoV/England/02/2020|EPI_ISL_407073	1231_G			6				1		3
BetaCoV/England/02/2020|EPI_ISL_407073	1232_T
BetaCoV/England/02/2020|EPI_ISL_407073	1233_G							2		2
BetaCoV/England/02/2020|EPI_ISL_407073	1234_T
BetaCoV/England/02/2020|EPI_ISL_407073	1235_G							2
BetaCoV/England/02/2020|EPI_ISL_407073	1236_A
BetaCoV/England/02/2020|EPI_ISL_407073	1237_T			1						1
BetaCoV/England/02/2020|EPI_ISL_407073	1238_C
BetaCoV/England/02/2020|EPI_ISL_407073	1239_A									2
BetaCoV/England/02/2020|EPI_ISL_407073	1240_T
BetaCoV/England/02/2020|EPI_ISL_407073	1241_T									1
BetaCoV/England/02/2020|EPI_ISL_407073	1242_G			10						7
BetaCoV/England/02/2020|EPI_ISL_407073	1243_T							1
BetaCoV/England/02/2020|EPI_ISL_407073	1244_G
BetaCoV/England/02/2020|EPI_ISL_407073	1245_G							1
BetaCoV/England/02/2020|EPI_ISL_407073	1246_T							1
BetaCoV/England/02/2020|EPI_ISL_407073	1247_G							1
BetaCoV/England/02/2020|EPI_ISL_407073	1248_A			1						1
BetaCoV/England/02/2020|EPI_ISL_407073	1249_A
BetaCoV/England/02/2020|EPI_ISL_407073	1250_A
BetaCoV/England/02/2020|EPI_ISL_407073	1251_C
BetaCoV/England/02/2020|EPI_ISL_407073	1252_T
BetaCoV/England/02/2020|EPI_ISL_407073	1253_T
BetaCoV/England/02/2020|EPI_ISL_407073	1254_C
BetaCoV/England/02/2020|EPI_ISL_407073	1255_A	19						3
BetaCoV/England/02/2020|EPI_ISL_407073	1256_T							1
BetaCoV/England/02/2020|EPI_ISL_407073	1257_G							2
BetaCoV/England/02/2020|EPI_ISL_407073	1258_G
BetaCoV/England/02/2020|EPI_ISL_407073	1259_C
BetaCoV/England/02/2020|EPI_ISL_407073	1260_A							2
BetaCoV/England/02/2020|EPI_ISL_407073	1261_G							1		1
BetaCoV/England/02/2020|EPI_ISL_407073	1262_A			4						3
BetaCoV/England/02/2020|EPI_ISL_407073	1263_C
BetaCoV/England/02/2020|EPI_ISL_407073	1264_G
BetaCoV/England/02/2020|EPI_ISL_407073	1265_G
BetaCoV/England/02/2020|EPI_ISL_407073	1266_G
BetaCoV/England/02/2020|EPI_ISL_407073	1267_C
BetaCoV/England/02/2020|EPI_ISL_407073	1268_G
BetaCoV/England/02/2020|EPI_ISL_407073	1269_A											1
BetaCoV/England/02/2020|EPI_ISL_407073	1270_T
BetaCoV/England/02/2020|EPI_ISL_407073	1271_T
BetaCoV/England/02/2020|EPI_ISL_407073	1272_T
BetaCoV/England/02/2020|EPI_ISL_407073	1273_T
BetaCoV/England/02/2020|EPI_ISL_407073	1274_G			32				1		28
BetaCoV/England/02/2020|EPI_ISL_407073	1275_T							2		1
BetaCoV/England/02/2020|EPI_ISL_407073	1276_T							1		2
BetaCoV/England/02/2020|EPI_ISL_407073	1277_A							2		1
BetaCoV/England/02/2020|EPI_ISL_407073	1278_A
BetaCoV/England/02/2020|EPI_ISL_407073	1279_A
BetaCoV/England/02/2020|EPI_ISL_407073	1280_G
BetaCoV/England/02/2020|EPI_ISL_407073	1281_C			4						3
BetaCoV/England/02/2020|EPI_ISL_407073	1282_C
BetaCoV/England/02/2020|EPI_ISL_407073	1283_A									1
BetaCoV/England/02/2020|EPI_ISL_407073	1284_C							1
BetaCoV/England/02/2020|EPI_ISL_407073	1285_T
BetaCoV/England/02/2020|EPI_ISL_407073	1286_T			1						1
BetaCoV/England/02/2020|EPI_ISL_407073	1287_G
BetaCoV/England/02/2020|EPI_ISL_407073	1288_C
BetaCoV/England/02/2020|EPI_ISL_407073	1289_G
BetaCoV/England/02/2020|EPI_ISL_407073	1290_A									1
BetaCoV/England/02/2020|EPI_ISL_407073	1291_A
BetaCoV/England/02/2020|EPI_ISL_407073	1292_T			2						1
BetaCoV/England/02/2020|EPI_ISL_407073	1293_T							1
BetaCoV/England/02/2020|EPI_ISL_407073	1294_T
BetaCoV/England/02/2020|EPI_ISL_407073	1295_T											1
BetaCoV/England/02/2020|EPI_ISL_407073	1296_G			47						47
BetaCoV/England/02/2020|EPI_ISL_407073	1297_T
BetaCoV/England/02/2020|EPI_ISL_407073	1298_G
BetaCoV/England/02/2020|EPI_ISL_407073	1299_G
BetaCoV/England/02/2020|EPI_ISL_407073	1300_C
BetaCoV/England/02/2020|EPI_ISL_407073	1301_A			5						2
BetaCoV/England/02/2020|EPI_ISL_407073	1302_C
BetaCoV/England/02/2020|EPI_ISL_407073	1303_T									2
BetaCoV/England/02/2020|EPI_ISL_407073	1304_G									1
BetaCoV/England/02/2020|EPI_ISL_407073	1305_A					4		2		2		1
BetaCoV/England/02/2020|EPI_ISL_407073	1306_G			4				1		2		1
BetaCoV/England/02/2020|EPI_ISL_407073	1307_A									4
BetaCoV/England/02/2020|EPI_ISL_407073	1308_A									6
BetaCoV/England/02/2020|EPI_ISL_407073	1309_T									2
BetaCoV/England/02/2020|EPI_ISL_407073	1310_T			20						6
BetaCoV/England/02/2020|EPI_ISL_407073	1311_T
BetaCoV/England/02/2020|EPI_ISL_407073	1312_G									2
BetaCoV/England/02/2020|EPI_ISL_407073	1313_A
BetaCoV/England/02/2020|EPI_ISL_407073	1314_C									1
BetaCoV/England/02/2020|EPI_ISL_407073	1315_T			2						1
BetaCoV/England/02/2020|EPI_ISL_407073	1316_A							2
BetaCoV/England/02/2020|EPI_ISL_407073	1317_A							1
BetaCoV/England/02/2020|EPI_ISL_407073	1318_A
BetaCoV/England/02/2020|EPI_ISL_407073	1319_G
BetaCoV/England/02/2020|EPI_ISL_407073	1320_A
BetaCoV/England/02/2020|EPI_ISL_407073	1321_A
BetaCoV/England/02/2020|EPI_ISL_407073	1322_G							1		1
BetaCoV/England/02/2020|EPI_ISL_407073	1323_G			30						29
BetaCoV/England/02/2020|EPI_ISL_407073	1324_T
BetaCoV/England/02/2020|EPI_ISL_407073	1325_G	17						2
BetaCoV/England/02/2020|EPI_ISL_407073	1326_C
BetaCoV/England/02/2020|EPI_ISL_407073	1327_C
BetaCoV/England/02/2020|EPI_ISL_407073	1328_A
BetaCoV/England/02/2020|EPI_ISL_407073	1329_C
BetaCoV/England/02/2020|EPI_ISL_407073	1330_T							1
BetaCoV/England/02/2020|EPI_ISL_407073	1331_A
BetaCoV/England/02/2020|EPI_ISL_407073	1332_C							1
BetaCoV/England/02/2020|EPI_ISL_407073	1333_T									3
BetaCoV/England/02/2020|EPI_ISL_407073	1334_T
BetaCoV/England/02/2020|EPI_ISL_407073	1335_G			19						13
BetaCoV/England/02/2020|EPI_ISL_407073	1336_T
BetaCoV/England/02/2020|EPI_ISL_407073	1337_G									1
BetaCoV/England/02/2020|EPI_ISL_407073	1338_G							1		2
BetaCoV/England/02/2020|EPI_ISL_407073	1339_T									1
BetaCoV/England/02/2020|EPI_ISL_407073	1340_T
BetaCoV/England/02/2020|EPI_ISL_407073	1341_A			4						2
BetaCoV/England/02/2020|EPI_ISL_407073	1342_C
BetaCoV/England/02/2020|EPI_ISL_407073	1343_T									1
BetaCoV/England/02/2020|EPI_ISL_407073	1344_T							1
BetaCoV/England/02/2020|EPI_ISL_407073	1345_A
BetaCoV/England/02/2020|EPI_ISL_407073	1346_C							2
BetaCoV/England/02/2020|EPI_ISL_407073	1347_C			4						2
BetaCoV/England/02/2020|EPI_ISL_407073	1348_C									1
BetaCoV/England/02/2020|EPI_ISL_407073	1349_C
BetaCoV/England/02/2020|EPI_ISL_407073	1350_A									1
BetaCoV/England/02/2020|EPI_ISL_407073	1351_A							1		1
BetaCoV/England/02/2020|EPI_ISL_407073	1352_A			2						1
BetaCoV/England/02/2020|EPI_ISL_407073	1353_A
BetaCoV/England/02/2020|EPI_ISL_407073	1354_T
BetaCoV/England/02/2020|EPI_ISL_407073	1355_G
BetaCoV/England/02/2020|EPI_ISL_407073	1356_C
BetaCoV/England/02/2020|EPI_ISL_407073	1357_T			1				1		1
BetaCoV/England/02/2020|EPI_ISL_407073	1358_G									6
BetaCoV/England/02/2020|EPI_ISL_407073	1359_T									1
BetaCoV/England/02/2020|EPI_ISL_407073	1360_T							1
BetaCoV/England/02/2020|EPI_ISL_407073	1361_G			62				1		48
BetaCoV/England/02/2020|EPI_ISL_407073	1362_T									2
BetaCoV/England/02/2020|EPI_ISL_407073	1363_T							1		2
BetaCoV/England/02/2020|EPI_ISL_407073	1364_A							3		3
BetaCoV/England/02/2020|EPI_ISL_407073	1365_A							1		3
BetaCoV/England/02/2020|EPI_ISL_407073	1366_A							2		2
BetaCoV/England/02/2020|EPI_ISL_407073	1367_A			21						10		1
BetaCoV/England/02/2020|EPI_ISL_407073	1368_T									2
BetaCoV/England/02/2020|EPI_ISL_407073	1369_T							1		4
BetaCoV/England/02/2020|EPI_ISL_407073	1370_T							1
BetaCoV/England/02/2020|EPI_ISL_407073	1371_A
BetaCoV/England/02/2020|EPI_ISL_407073	1372_T					4		1		1		1
BetaCoV/England/02/2020|EPI_ISL_407073	1373_T									1
BetaCoV/England/02/2020|EPI_ISL_407073	1374_G			44						35		1
BetaCoV/England/02/2020|EPI_ISL_407073	1375_T							1		2
BetaCoV/England/02/2020|EPI_ISL_407073	1376_C							1		3
BetaCoV/England/02/2020|EPI_ISL_407073	1377_C									2
BetaCoV/England/02/2020|EPI_ISL_407073	1378_A							1
BetaCoV/England/02/2020|EPI_ISL_407073	1379_G
BetaCoV/England/02/2020|EPI_ISL_407073	1380_C									2
BetaCoV/England/02/2020|EPI_ISL_407073	1381_A
BetaCoV/England/02/2020|EPI_ISL_407073	1382_T
BetaCoV/England/02/2020|EPI_ISL_407073	1383_G			13				3		10
BetaCoV/England/02/2020|EPI_ISL_407073	1384_T
BetaCoV/England/02/2020|EPI_ISL_407073	1385_C							1		1
BetaCoV/England/02/2020|EPI_ISL_407073	1386_A
BetaCoV/England/02/2020|EPI_ISL_407073	1387_C
BetaCoV/England/02/2020|EPI_ISL_407073	1388_A
BetaCoV/England/02/2020|EPI_ISL_407073	1389_A							1
BetaCoV/England/02/2020|EPI_ISL_407073	1390_T
BetaCoV/England/02/2020|EPI_ISL_407073	1391_T							3
BetaCoV/England/02/2020|EPI_ISL_407073	1392_C											1
BetaCoV/England/02/2020|EPI_ISL_407073	1393_A							1
BetaCoV/England/02/2020|EPI_ISL_407073	1394_G
BetaCoV/England/02/2020|EPI_ISL_407073	1395_A									1
BetaCoV/England/02/2020|EPI_ISL_407073	1396_A									1
BetaCoV/England/02/2020|EPI_ISL_407073	1397_G			20						18
BetaCoV/England/02/2020|EPI_ISL_407073	1398_T
BetaCoV/England/02/2020|EPI_ISL_407073	1399_A							3
BetaCoV/England/02/2020|EPI_ISL_407073	1400_G	39						6
BetaCoV/England/02/2020|EPI_ISL_407073	1401_G							2
BetaCoV/England/02/2020|EPI_ISL_407073	1402_A
BetaCoV/England/02/2020|EPI_ISL_407073	1403_C
BetaCoV/England/02/2020|EPI_ISL_407073	1404_C							1
BetaCoV/England/02/2020|EPI_ISL_407073	1405_T							3
BetaCoV/England/02/2020|EPI_ISL_407073	1406_G			6				1		4
BetaCoV/England/02/2020|EPI_ISL_407073	1407_A							1		2
BetaCoV/England/02/2020|EPI_ISL_407073	1408_G							1
BetaCoV/England/02/2020|EPI_ISL_407073	1409_C
BetaCoV/England/02/2020|EPI_ISL_407073	1410_A
BetaCoV/England/02/2020|EPI_ISL_407073	1411_T
BetaCoV/England/02/2020|EPI_ISL_407073	1412_A							1		1
BetaCoV/England/02/2020|EPI_ISL_407073	1413_G			16						12
BetaCoV/England/02/2020|EPI_ISL_407073	1414_T									1
BetaCoV/England/02/2020|EPI_ISL_407073	1415_C
BetaCoV/England/02/2020|EPI_ISL_407073	1416_T							1		2
BetaCoV/England/02/2020|EPI_ISL_407073	1417_T			2						2
BetaCoV/England/02/2020|EPI_ISL_407073	1418_G
BetaCoV/England/02/2020|EPI_ISL_407073	1419_C
BetaCoV/England/02/2020|EPI_ISL_407073	1420_C							1
BetaCoV/England/02/2020|EPI_ISL_407073	1421_G							3
BetaCoV/England/02/2020|EPI_ISL_407073	1422_A			6				2		3
BetaCoV/England/02/2020|EPI_ISL_407073	1423_A									1
BetaCoV/England/02/2020|EPI_ISL_407073	1424_T							2		2
BetaCoV/England/02/2020|EPI_ISL_407073	1425_A									2
BetaCoV/England/02/2020|EPI_ISL_407073	1426_C							3		2
BetaCoV/England/02/2020|EPI_ISL_407073	1427_C							1
BetaCoV/England/02/2020|EPI_ISL_407073	1428_A			21						6
BetaCoV/England/02/2020|EPI_ISL_407073	1429_T							1		4
BetaCoV/England/02/2020|EPI_ISL_407073	1430_A									3
BetaCoV/England/02/2020|EPI_ISL_407073	1431_A									4
BetaCoV/England/02/2020|EPI_ISL_407073	1432_T			5				1		3
BetaCoV/England/02/2020|EPI_ISL_407073	1433_G							1
BetaCoV/England/02/2020|EPI_ISL_407073	1434_A									2
BetaCoV/England/02/2020|EPI_ISL_407073	1435_A									3
BetaCoV/England/02/2020|EPI_ISL_407073	1436_T									1
BetaCoV/England/02/2020|EPI_ISL_407073	1437_C							2		2
BetaCoV/England/02/2020|EPI_ISL_407073	1438_T			16				2		4
BetaCoV/England/02/2020|EPI_ISL_407073	1439_G							3		2
BetaCoV/England/02/2020|EPI_ISL_407073	1440_G							4		2
BetaCoV/England/02/2020|EPI_ISL_407073	1441_C							1		2
BetaCoV/England/02/2020|EPI_ISL_407073	1442_T							2
BetaCoV/England/02/2020|EPI_ISL_407073	1443_T							6
BetaCoV/England/02/2020|EPI_ISL_407073	1444_G									1
BetaCoV/England/02/2020|EPI_ISL_407073	1445_A			10						7
BetaCoV/England/02/2020|EPI_ISL_407073	1446_A	80						12
BetaCoV/England/02/2020|EPI_ISL_407073	1447_A
BetaCoV/England/02/2020|EPI_ISL_407073	1448_A									2
BetaCoV/England/02/2020|EPI_ISL_407073	1449_C							1
BetaCoV/England/02/2020|EPI_ISL_407073	1450_C							1
BetaCoV/England/02/2020|EPI_ISL_407073	1451_A			1						1
BetaCoV/England/02/2020|EPI_ISL_407073	1452_T
BetaCoV/England/02/2020|EPI_ISL_407073	1453_T
BetaCoV/England/02/2020|EPI_ISL_407073	1454_C
BetaCoV/England/02/2020|EPI_ISL_407073	1455_T									1
BetaCoV/England/02/2020|EPI_ISL_407073	1456_T									1
BetaCoV/England/02/2020|EPI_ISL_407073	1457_C
BetaCoV/England/02/2020|EPI_ISL_407073	1458_G			19				1		16
BetaCoV/England/02/2020|EPI_ISL_407073	1459_T
BetaCoV/England/02/2020|EPI_ISL_407073	1460_A									1
BetaCoV/England/02/2020|EPI_ISL_407073	1461_A
BetaCoV/England/02/2020|EPI_ISL_407073	1462_G							1
BetaCoV/England/02/2020|EPI_ISL_407073	1463_G							6
BetaCoV/England/02/2020|EPI_ISL_407073	1464_G			9				1		7
BetaCoV/England/02/2020|EPI_ISL_407073	1465_T
BetaCoV/England/02/2020|EPI_ISL_407073	1466_G
BetaCoV/England/02/2020|EPI_ISL_407073	1467_G							1		2
BetaCoV/England/02/2020|EPI_ISL_407073	1468_T
BetaCoV/England/02/2020|EPI_ISL_407073	1469_C
BetaCoV/England/02/2020|EPI_ISL_407073	1470_G							1
BetaCoV/England/02/2020|EPI_ISL_407073	1471_C			6				1		3
BetaCoV/England/02/2020|EPI_ISL_407073	1472_A							1		3
BetaCoV/England/02/2020|EPI_ISL_407073	1473_C							2		5
BetaCoV/England/02/2020|EPI_ISL_407073	1474_T							1		3
BetaCoV/England/02/2020|EPI_ISL_407073	1475_A									7
BetaCoV/England/02/2020|EPI_ISL_407073	1476_T			25						7
BetaCoV/England/02/2020|EPI_ISL_407073	1477_T									1
BetaCoV/England/02/2020|EPI_ISL_407073	1478_G					2		1		2		1
BetaCoV/England/02/2020|EPI_ISL_407073	1479_C
BetaCoV/England/02/2020|EPI_ISL_407073	1480_C
BetaCoV/England/02/2020|EPI_ISL_407073	1481_T			2						1
BetaCoV/England/02/2020|EPI_ISL_407073	1482_T									1
BetaCoV/England/02/2020|EPI_ISL_407073	1483_T
BetaCoV/England/02/2020|EPI_ISL_407073	1484_G							2
BetaCoV/England/02/2020|EPI_ISL_407073	1485_G							5
BetaCoV/England/02/2020|EPI_ISL_407073	1486_A							2
BetaCoV/England/02/2020|EPI_ISL_407073	1487_G							3
BetaCoV/England/02/2020|EPI_ISL_407073	1488_G							1
BetaCoV/England/02/2020|EPI_ISL_407073	1489_C
BetaCoV/England/02/2020|EPI_ISL_407073	1490_T
BetaCoV/England/02/2020|EPI_ISL_407073	1491_G							1		4
BetaCoV/England/02/2020|EPI_ISL_407073	1492_T							2
BetaCoV/England/02/2020|EPI_ISL_407073	1493_G			11				2		7
BetaCoV/England/02/2020|EPI_ISL_407073	1494_T
BetaCoV/England/02/2020|EPI_ISL_407073	1495_G
BetaCoV/England/02/2020|EPI_ISL_407073	1496_T											1
BetaCoV/England/02/2020|EPI_ISL_407073	1497_T	25						3
BetaCoV/England/02/2020|EPI_ISL_407073	1498_C
BetaCoV/England/02/2020|EPI_ISL_407073	1499_T							1
BetaCoV/England/02/2020|EPI_ISL_407073	1500_C
BetaCoV/England/02/2020|EPI_ISL_407073	1501_T							1
BetaCoV/England/02/2020|EPI_ISL_407073	1502_T
BetaCoV/England/02/2020|EPI_ISL_407073	1503_A							1
BetaCoV/England/02/2020|EPI_ISL_407073	1504_T
BetaCoV/England/02/2020|EPI_ISL_407073	1505_G			1				1		1
BetaCoV/England/02/2020|EPI_ISL_407073	1506_T
BetaCoV/England/02/2020|EPI_ISL_407073	1507_T							1
BetaCoV/England/02/2020|EPI_ISL_407073	1508_G
BetaCoV/England/02/2020|EPI_ISL_407073	1509_G			1				1		1
BetaCoV/England/02/2020|EPI_ISL_407073	1510_T
BetaCoV/England/02/2020|EPI_ISL_407073	1511_T							1
BetaCoV/England/02/2020|EPI_ISL_407073	1512_G
BetaCoV/England/02/2020|EPI_ISL_407073	1513_C			1						1
BetaCoV/England/02/2020|EPI_ISL_407073	1514_C
BetaCoV/England/02/2020|EPI_ISL_407073	1515_A
BetaCoV/England/02/2020|EPI_ISL_407073	1516_T									3
BetaCoV/England/02/2020|EPI_ISL_407073	1517_A							2		1
BetaCoV/England/02/2020|EPI_ISL_407073	1518_A			8						4
BetaCoV/England/02/2020|EPI_ISL_407073	1519_C							1
BetaCoV/England/02/2020|EPI_ISL_407073	1520_A
BetaCoV/England/02/2020|EPI_ISL_407073	1521_A									1
BetaCoV/England/02/2020|EPI_ISL_407073	1522_G			11						9
BetaCoV/England/02/2020|EPI_ISL_407073	1523_T									1
BetaCoV/England/02/2020|EPI_ISL_407073	1524_G							1
BetaCoV/England/02/2020|EPI_ISL_407073	1525_T
BetaCoV/England/02/2020|EPI_ISL_407073	1526_G
BetaCoV/England/02/2020|EPI_ISL_407073	1527_C
BetaCoV/England/02/2020|EPI_ISL_407073	1528_C			4						2
BetaCoV/England/02/2020|EPI_ISL_407073	1529_T									1
BetaCoV/England/02/2020|EPI_ISL_407073	1530_A									1
BetaCoV/England/02/2020|EPI_ISL_407073	1531_T
BetaCoV/England/02/2020|EPI_ISL_407073	1532_T							1
BetaCoV/England/02/2020|EPI_ISL_407073	1533_G			3						2
BetaCoV/England/02/2020|EPI_ISL_407073	1534_G									1
BetaCoV/England/02/2020|EPI_ISL_407073	1535_G
BetaCoV/England/02/2020|EPI_ISL_407073	1536_T
BetaCoV/England/02/2020|EPI_ISL_407073	1537_T							1
BetaCoV/England/02/2020|EPI_ISL_407073	1538_C
BetaCoV/England/02/2020|EPI_ISL_407073	1539_C									1
BetaCoV/England/02/2020|EPI_ISL_407073	1540_A			4						2
BetaCoV/England/02/2020|EPI_ISL_407073	1541_C							1
BetaCoV/England/02/2020|EPI_ISL_407073	1542_G
BetaCoV/England/02/2020|EPI_ISL_407073	1543_T							1		1
BetaCoV/England/02/2020|EPI_ISL_407073	1544_G							1
BetaCoV/England/02/2020|EPI_ISL_407073	1545_C
BetaCoV/England/02/2020|EPI_ISL_407073	1546_T			1				1		1
BetaCoV/England/02/2020|EPI_ISL_407073	1547_A
BetaCoV/England/02/2020|EPI_ISL_407073	1548_G
BetaCoV/England/02/2020|EPI_ISL_407073	1549_C
BetaCoV/England/02/2020|EPI_ISL_407073	1550_G			1						1
BetaCoV/England/02/2020|EPI_ISL_407073	1551_C
BetaCoV/England/02/2020|EPI_ISL_407073	1552_T
BetaCoV/England/02/2020|EPI_ISL_407073	1553_A
BetaCoV/England/02/2020|EPI_ISL_407073	1554_A
BetaCoV/England/02/2020|EPI_ISL_407073	1555_C
BetaCoV/England/02/2020|EPI_ISL_407073	1556_A
BetaCoV/England/02/2020|EPI_ISL_407073	1557_T
BetaCoV/England/02/2020|EPI_ISL_407073	1558_A									1
BetaCoV/England/02/2020|EPI_ISL_407073	1559_G							1
BetaCoV/England/02/2020|EPI_ISL_407073	1560_G			4						2
BetaCoV/England/02/2020|EPI_ISL_407073	1561_T
BetaCoV/England/02/2020|EPI_ISL_407073	1562_T
BetaCoV/England/02/2020|EPI_ISL_407073	1563_G									1
BetaCoV/England/02/2020|EPI_ISL_407073	1564_T							1
BetaCoV/England/02/2020|EPI_ISL_407073	1565_A
BetaCoV/England/02/2020|EPI_ISL_407073	1566_A
BetaCoV/England/02/2020|EPI_ISL_407073	1567_C
BetaCoV/England/02/2020|EPI_ISL_407073	1568_C
BetaCoV/England/02/2020|EPI_ISL_407073	1569_A
BetaCoV/England/02/2020|EPI_ISL_407073	1570_T
BetaCoV/England/02/2020|EPI_ISL_407073	1571_A
BetaCoV/England/02/2020|EPI_ISL_407073	1572_C	23						3
BetaCoV/England/02/2020|EPI_ISL_407073	1573_A
BetaCoV/England/02/2020|EPI_ISL_407073	1574_G
BetaCoV/England/02/2020|EPI_ISL_407073	1575_G			11						8
BetaCoV/England/02/2020|EPI_ISL_407073	1576_T
BetaCoV/England/02/2020|EPI_ISL_407073	1577_G									2
BetaCoV/England/02/2020|EPI_ISL_407073	1578_T									1
BetaCoV/England/02/2020|EPI_ISL_407073	1579_T
BetaCoV/England/02/2020|EPI_ISL_407073	1580_G			5				1		5
BetaCoV/England/02/2020|EPI_ISL_407073	1581_T							1
BetaCoV/England/02/2020|EPI_ISL_407073	1582_T							1
BetaCoV/England/02/2020|EPI_ISL_407073	1583_G
BetaCoV/England/02/2020|EPI_ISL_407073	1584_G							2
BetaCoV/England/02/2020|EPI_ISL_407073	1585_A							3
BetaCoV/England/02/2020|EPI_ISL_407073	1586_G
BetaCoV/England/02/2020|EPI_ISL_407073	1587_A									1
BetaCoV/England/02/2020|EPI_ISL_407073	1588_A							1
BetaCoV/England/02/2020|EPI_ISL_407073	1589_G
BetaCoV/England/02/2020|EPI_ISL_407073	1590_G			4						3
BetaCoV/England/02/2020|EPI_ISL_407073	1591_T
BetaCoV/England/02/2020|EPI_ISL_407073	1592_T
BetaCoV/England/02/2020|EPI_ISL_407073	1593_C
BetaCoV/England/02/2020|EPI_ISL_407073	1594_C
BetaCoV/England/02/2020|EPI_ISL_407073	1595_G
BetaCoV/England/02/2020|EPI_ISL_407073	1596_A
BetaCoV/England/02/2020|EPI_ISL_407073	1597_A
BetaCoV/England/02/2020|EPI_ISL_407073	1598_G
BetaCoV/England/02/2020|EPI_ISL_407073	1599_G			7						5
BetaCoV/England/02/2020|EPI_ISL_407073	1600_T
BetaCoV/England/02/2020|EPI_ISL_407073	1601_C									1
BetaCoV/England/02/2020|EPI_ISL_407073	1602_T									1
BetaCoV/England/02/2020|EPI_ISL_407073	1603_T									1
BetaCoV/England/02/2020|EPI_ISL_407073	1604_A							1		2
BetaCoV/England/02/2020|EPI_ISL_407073	1605_A			8				1		3
BetaCoV/England/02/2020|EPI_ISL_407073	1606_T									1
BetaCoV/England/02/2020|EPI_ISL_407073	1607_G							3		1
BetaCoV/England/02/2020|EPI_ISL_407073	1608_A
BetaCoV/England/02/2020|EPI_ISL_407073	1609_C			2						2
BetaCoV/England/02/2020|EPI_ISL_407073	1610_A
BetaCoV/England/02/2020|EPI_ISL_407073	1611_A
BetaCoV/England/02/2020|EPI_ISL_407073	1612_C
BetaCoV/England/02/2020|EPI_ISL_407073	1613_C
BetaCoV/England/02/2020|EPI_ISL_407073	1614_T			6						4
BetaCoV/England/02/2020|EPI_ISL_407073	1615_T									2
BetaCoV/England/02/2020|EPI_ISL_407073	1616_C									1
BetaCoV/England/02/2020|EPI_ISL_407073	1617_T							2
BetaCoV/England/02/2020|EPI_ISL_407073	1618_T							2		2
BetaCoV/England/02/2020|EPI_ISL_407073	1619_G			10						4
BetaCoV/England/02/2020|EPI_ISL_407073	1620_A									2
BetaCoV/England/02/2020|EPI_ISL_407073	1621_A	13						2		1
BetaCoV/England/02/2020|EPI_ISL_407073	1622_A
BetaCoV/England/02/2020|EPI_ISL_407073	1623_T									1
BetaCoV/England/02/2020|EPI_ISL_407073	1624_A
BetaCoV/England/02/2020|EPI_ISL_407073	1625_C			3						1
BetaCoV/England/02/2020|EPI_ISL_407073	1626_T
BetaCoV/England/02/2020|EPI_ISL_407073	1627_C									1
BetaCoV/England/02/2020|EPI_ISL_407073	1628_C
BetaCoV/England/02/2020|EPI_ISL_407073	1629_A
BetaCoV/England/02/2020|EPI_ISL_407073	1630_A							1
BetaCoV/England/02/2020|EPI_ISL_407073	1631_A			1				1		1
BetaCoV/England/02/2020|EPI_ISL_407073	1632_A
BetaCoV/England/02/2020|EPI_ISL_407073	1633_A					1						1
BetaCoV/England/02/2020|EPI_ISL_407073	1634_G									2
BetaCoV/England/02/2020|EPI_ISL_407073	1635_A			6						4
BetaCoV/England/02/2020|EPI_ISL_407073	1636_G
BetaCoV/England/02/2020|EPI_ISL_407073	1637_A
BetaCoV/England/02/2020|EPI_ISL_407073	1638_A							1
BetaCoV/England/02/2020|EPI_ISL_407073	1639_A
BetaCoV/England/02/2020|EPI_ISL_407073	1640_G									1
BetaCoV/England/02/2020|EPI_ISL_407073	1641_T							2
BetaCoV/England/02/2020|EPI_ISL_407073	1642_C			4				2		2
BetaCoV/England/02/2020|EPI_ISL_407073	1643_A
BetaCoV/England/02/2020|EPI_ISL_407073	1644_A
BetaCoV/England/02/2020|EPI_ISL_407073	1645_C							3		1
BetaCoV/England/02/2020|EPI_ISL_407073	1646_A							1
BetaCoV/England/02/2020|EPI_ISL_407073	1647_T
BetaCoV/England/02/2020|EPI_ISL_407073	1648_C			1						1
BetaCoV/England/02/2020|EPI_ISL_407073	1649_A							1
BetaCoV/England/02/2020|EPI_ISL_407073	1650_A
BetaCoV/England/02/2020|EPI_ISL_407073	1651_T
BetaCoV/England/02/2020|EPI_ISL_407073	1652_A							2		1
BetaCoV/England/02/2020|EPI_ISL_407073	1653_T
BetaCoV/England/02/2020|EPI_ISL_407073	1654_T							1
BetaCoV/England/02/2020|EPI_ISL_407073	1655_G			6						5
BetaCoV/England/02/2020|EPI_ISL_407073	1656_T									1
BetaCoV/England/02/2020|EPI_ISL_407073	1657_T							1
BetaCoV/England/02/2020|EPI_ISL_407073	1658_G							1
BetaCoV/England/02/2020|EPI_ISL_407073	1659_G			25						19
BetaCoV/England/02/2020|EPI_ISL_407073	1660_T							1		2
BetaCoV/England/02/2020|EPI_ISL_407073	1661_G							1		2
BetaCoV/England/02/2020|EPI_ISL_407073	1662_A									1
BetaCoV/England/02/2020|EPI_ISL_407073	1663_C									1
BetaCoV/England/02/2020|EPI_ISL_407073	1664_T			2				1		1
BetaCoV/England/02/2020|EPI_ISL_407073	1665_T							1
BetaCoV/England/02/2020|EPI_ISL_407073	1666_T							2
BetaCoV/England/02/2020|EPI_ISL_407073	1667_A							1		1
BetaCoV/England/02/2020|EPI_ISL_407073	1668_A									2
BetaCoV/England/02/2020|EPI_ISL_407073	1669_A
BetaCoV/England/02/2020|EPI_ISL_407073	1670_C			7						4
BetaCoV/England/02/2020|EPI_ISL_407073	1671_T
BetaCoV/England/02/2020|EPI_ISL_407073	1672_T									6
BetaCoV/England/02/2020|EPI_ISL_407073	1673_A									5
BetaCoV/England/02/2020|EPI_ISL_407073	1674_A									1
BetaCoV/England/02/2020|EPI_ISL_407073	1675_T			19						6
BetaCoV/England/02/2020|EPI_ISL_407073	1676_G
BetaCoV/England/02/2020|EPI_ISL_407073	1677_A
BetaCoV/England/02/2020|EPI_ISL_407073	1678_A									1
BetaCoV/England/02/2020|EPI_ISL_407073	1679_G							1		1
BetaCoV/England/02/2020|EPI_ISL_407073	1680_A									1
BetaCoV/England/02/2020|EPI_ISL_407073	1681_G			4						2
BetaCoV/England/02/2020|EPI_ISL_407073	1682_A
BetaCoV/England/02/2020|EPI_ISL_407073	1683_T
BetaCoV/England/02/2020|EPI_ISL_407073	1684_C									2
BetaCoV/England/02/2020|EPI_ISL_407073	1685_G	47		10				4		4
BetaCoV/England/02/2020|EPI_ISL_407073	1686_C							2		1
BetaCoV/England/02/2020|EPI_ISL_407073	1687_C									1
BetaCoV/England/02/2020|EPI_ISL_407073	1688_A									2
BetaCoV/England/02/2020|EPI_ISL_407073	1689_T
BetaCoV/England/02/2020|EPI_ISL_407073	1690_T									3
BetaCoV/England/02/2020|EPI_ISL_407073	1691_A					1				1		1
BetaCoV/England/02/2020|EPI_ISL_407073	1692_T									4
BetaCoV/England/02/2020|EPI_ISL_407073	1693_T			19				3		5
BetaCoV/England/02/2020|EPI_ISL_407073	1694_T									4
BetaCoV/England/02/2020|EPI_ISL_407073	1695_T									1
BetaCoV/England/02/2020|EPI_ISL_407073	1696_G							1		1
BetaCoV/England/02/2020|EPI_ISL_407073	1697_G
BetaCoV/England/02/2020|EPI_ISL_407073	1698_C
BetaCoV/England/02/2020|EPI_ISL_407073	1699_A			1						1
BetaCoV/England/02/2020|EPI_ISL_407073	1700_T
BetaCoV/England/02/2020|EPI_ISL_407073	1701_C
BetaCoV/England/02/2020|EPI_ISL_407073	1702_T
BetaCoV/England/02/2020|EPI_ISL_407073	1703_T			1						1
BetaCoV/England/02/2020|EPI_ISL_407073	1704_T									1
BetaCoV/England/02/2020|EPI_ISL_407073	1705_T									1
BetaCoV/England/02/2020|EPI_ISL_407073	1706_T
BetaCoV/England/02/2020|EPI_ISL_407073	1707_C			7						2
BetaCoV/England/02/2020|EPI_ISL_407073	1708_T							2		1
BetaCoV/England/02/2020|EPI_ISL_407073	1709_G
BetaCoV/England/02/2020|EPI_ISL_407073	1710_C									2
BetaCoV/England/02/2020|EPI_ISL_407073	1711_T							2		1
BetaCoV/England/02/2020|EPI_ISL_407073	1712_T									1
BetaCoV/England/02/2020|EPI_ISL_407073	1713_C							3
BetaCoV/England/02/2020|EPI_ISL_407073	1714_C			6				1		3
BetaCoV/England/02/2020|EPI_ISL_407073	1715_A									1
BetaCoV/England/02/2020|EPI_ISL_407073	1716_C							3
BetaCoV/England/02/2020|EPI_ISL_407073	1717_A							1
BetaCoV/England/02/2020|EPI_ISL_407073	1718_A							2
BetaCoV/England/02/2020|EPI_ISL_407073	1719_G			17				2		17
BetaCoV/England/02/2020|EPI_ISL_407073	1720_T
BetaCoV/England/02/2020|EPI_ISL_407073	1721_G
BetaCoV/England/02/2020|EPI_ISL_407073	1722_C							1
BetaCoV/England/02/2020|EPI_ISL_407073	1723_T
BetaCoV/England/02/2020|EPI_ISL_407073	1724_T							1
BetaCoV/England/02/2020|EPI_ISL_407073	1725_T			4				1		2
BetaCoV/England/02/2020|EPI_ISL_407073	1726_T	2						2
BetaCoV/England/02/2020|EPI_ISL_407073	1727_G							1		2
BetaCoV/England/02/2020|EPI_ISL_407073	1728_T
BetaCoV/England/02/2020|EPI_ISL_407073	1729_G
BetaCoV/England/02/2020|EPI_ISL_407073	1730_G
BetaCoV/England/02/2020|EPI_ISL_407073	1731_A
BetaCoV/England/02/2020|EPI_ISL_407073	1732_A
BetaCoV/England/02/2020|EPI_ISL_407073	1733_A
BetaCoV/England/02/2020|EPI_ISL_407073	1734_C
BetaCoV/England/02/2020|EPI_ISL_407073	1735_T
BetaCoV/England/02/2020|EPI_ISL_407073	1736_G			4						2
BetaCoV/England/02/2020|EPI_ISL_407073	1737_T									1
BetaCoV/England/02/2020|EPI_ISL_407073	1738_G
BetaCoV/England/02/2020|EPI_ISL_407073	1739_A							2		1
BetaCoV/England/02/2020|EPI_ISL_407073	1740_A									1
BetaCoV/England/02/2020|EPI_ISL_407073	1741_A
BetaCoV/England/02/2020|EPI_ISL_407073	1742_G							1
BetaCoV/England/02/2020|EPI_ISL_407073	1743_G			7						5
BetaCoV/England/02/2020|EPI_ISL_407073	1744_T
BetaCoV/England/02/2020|EPI_ISL_407073	1745_T
BetaCoV/England/02/2020|EPI_ISL_407073	1746_T									1
BetaCoV/England/02/2020|EPI_ISL_407073	1747_G
BetaCoV/England/02/2020|EPI_ISL_407073	1748_G			5				2		2
BetaCoV/England/02/2020|EPI_ISL_407073	1749_A									2
BetaCoV/England/02/2020|EPI_ISL_407073	1750_T									1
BetaCoV/England/02/2020|EPI_ISL_407073	1751_T							2		1
BetaCoV/England/02/2020|EPI_ISL_407073	1752_A									1
BetaCoV/England/02/2020|EPI_ISL_407073	1753_T									3
BetaCoV/England/02/2020|EPI_ISL_407073	1754_A			12						5
BetaCoV/England/02/2020|EPI_ISL_407073	1755_A
BetaCoV/England/02/2020|EPI_ISL_407073	1756_A									1
BetaCoV/England/02/2020|EPI_ISL_407073	1757_G									1
BetaCoV/England/02/2020|EPI_ISL_407073	1758_C			4						3
BetaCoV/England/02/2020|EPI_ISL_407073	1759_A
BetaCoV/England/02/2020|EPI_ISL_407073	1760_T							2		1
BetaCoV/England/02/2020|EPI_ISL_407073	1761_T							1
BetaCoV/England/02/2020|EPI_ISL_407073	1762_C			1						1
BetaCoV/England/02/2020|EPI_ISL_407073	1763_A							2
BetaCoV/England/02/2020|EPI_ISL_407073	1764_A
BetaCoV/England/02/2020|EPI_ISL_407073	1765_A							1
BetaCoV/England/02/2020|EPI_ISL_407073	1766_C			1						1
BetaCoV/England/02/2020|EPI_ISL_407073	1767_A	34						6
BetaCoV/England/02/2020|EPI_ISL_407073	1768_A							2
BetaCoV/England/02/2020|EPI_ISL_407073	1769_A									1
BetaCoV/England/02/2020|EPI_ISL_407073	1770_T
BetaCoV/England/02/2020|EPI_ISL_407073	1771_T
BetaCoV/England/02/2020|EPI_ISL_407073	1772_G			10						7
BetaCoV/England/02/2020|EPI_ISL_407073	1773_T							1
BetaCoV/England/02/2020|EPI_ISL_407073	1774_T							1
BetaCoV/England/02/2020|EPI_ISL_407073	1775_G									2
BetaCoV/England/02/2020|EPI_ISL_407073	1776_A							1
BetaCoV/England/02/2020|EPI_ISL_407073	1777_A
BetaCoV/England/02/2020|EPI_ISL_407073	1778_T
BetaCoV/England/02/2020|EPI_ISL_407073	1779_C
BetaCoV/England/02/2020|EPI_ISL_407073	1780_C			1				1		1
BetaCoV/England/02/2020|EPI_ISL_407073	1781_T
BetaCoV/England/02/2020|EPI_ISL_407073	1782_G									4
BetaCoV/England/02/2020|EPI_ISL_407073	1783_T
BetaCoV/England/02/2020|EPI_ISL_407073	1784_G
BetaCoV/England/02/2020|EPI_ISL_407073	1785_G			15				1		11
BetaCoV/England/02/2020|EPI_ISL_407073	1786_T											1
BetaCoV/England/02/2020|EPI_ISL_407073	1787_A
BetaCoV/England/02/2020|EPI_ISL_407073	1788_A											1
BetaCoV/England/02/2020|EPI_ISL_407073	1789_T
BetaCoV/England/02/2020|EPI_ISL_407073	1790_T			2						2
BetaCoV/England/02/2020|EPI_ISL_407073	1791_T
BetaCoV/England/02/2020|EPI_ISL_407073	1792_T											1
BetaCoV/England/02/2020|EPI_ISL_407073	1793_A							1
BetaCoV/England/02/2020|EPI_ISL_407073	1794_A
BetaCoV/England/02/2020|EPI_ISL_407073	1795_A
BetaCoV/England/02/2020|EPI_ISL_407073	1796_G			12						10
BetaCoV/England/02/2020|EPI_ISL_407073	1797_T									1
BetaCoV/England/02/2020|EPI_ISL_407073	1798_T
BetaCoV/England/02/2020|EPI_ISL_407073	1799_A									1		1
BetaCoV/England/02/2020|EPI_ISL_407073	1800_C
BetaCoV/England/02/2020|EPI_ISL_407073	1801_A
BetaCoV/England/02/2020|EPI_ISL_407073	1802_A							2		1
BetaCoV/England/02/2020|EPI_ISL_407073	1803_A
BetaCoV/England/02/2020|EPI_ISL_407073	1804_A			3				1		2
BetaCoV/England/02/2020|EPI_ISL_407073	1805_G
BetaCoV/England/02/2020|EPI_ISL_407073	1806_G							2
BetaCoV/England/02/2020|EPI_ISL_407073	1807_A							1
BetaCoV/England/02/2020|EPI_ISL_407073	1808_A			1				1		1
BetaCoV/England/02/2020|EPI_ISL_407073	1809_A
BetaCoV/England/02/2020|EPI_ISL_407073	1810_A
BetaCoV/England/02/2020|EPI_ISL_407073	1811_G
BetaCoV/England/02/2020|EPI_ISL_407073	1812_C					14						3
BetaCoV/England/02/2020|EPI_ISL_407073	1813_T
BetaCoV/England/02/2020|EPI_ISL_407073	1814_A											2
BetaCoV/England/02/2020|EPI_ISL_407073	1815_A	3		1				1		1		1
BetaCoV/England/02/2020|EPI_ISL_407073	1816_A							1
BetaCoV/England/02/2020|EPI_ISL_407073	1817_A							2
BetaCoV/England/02/2020|EPI_ISL_407073	1818_A
BetaCoV/England/02/2020|EPI_ISL_407073	1819_A											1
BetaCoV/England/02/2020|EPI_ISL_407073	1820_G							1				2
BetaCoV/England/02/2020|EPI_ISL_407073	1821_G			17						17		1
BetaCoV/England/02/2020|EPI_ISL_407073	1822_T
BetaCoV/England/02/2020|EPI_ISL_407073	1823_G
BetaCoV/England/02/2020|EPI_ISL_407073	1824_C
BetaCoV/England/02/2020|EPI_ISL_407073	1825_C
BetaCoV/England/02/2020|EPI_ISL_407073	1826_T
BetaCoV/England/02/2020|EPI_ISL_407073	1827_G
BetaCoV/England/02/2020|EPI_ISL_407073	1828_G			1				3		1
BetaCoV/England/02/2020|EPI_ISL_407073	1829_A							1
BetaCoV/England/02/2020|EPI_ISL_407073	1830_A
BetaCoV/England/02/2020|EPI_ISL_407073	1831_T
BetaCoV/England/02/2020|EPI_ISL_407073	1832_A
BetaCoV/England/02/2020|EPI_ISL_407073	1833_T
BetaCoV/England/02/2020|EPI_ISL_407073	1834_T							1
BetaCoV/England/02/2020|EPI_ISL_407073	1835_G
BetaCoV/England/02/2020|EPI_ISL_407073	1836_G			44						44
BetaCoV/England/02/2020|EPI_ISL_407073	1837_T
BetaCoV/England/02/2020|EPI_ISL_407073	1838_G
BetaCoV/England/02/2020|EPI_ISL_407073	1839_A
BetaCoV/England/02/2020|EPI_ISL_407073	1840_A
BetaCoV/England/02/2020|EPI_ISL_407073	1841_C			7						4
BetaCoV/England/02/2020|EPI_ISL_407073	1842_A									1
BetaCoV/England/02/2020|EPI_ISL_407073	1843_G									2
BetaCoV/England/02/2020|EPI_ISL_407073	1844_A									1
BetaCoV/England/02/2020|EPI_ISL_407073	1845_A							1
BetaCoV/England/02/2020|EPI_ISL_407073	1846_A									2
BetaCoV/England/02/2020|EPI_ISL_407073	1847_T			15						8
BetaCoV/England/02/2020|EPI_ISL_407073	1848_C									4
BetaCoV/England/02/2020|EPI_ISL_407073	1849_A									7
BetaCoV/England/02/2020|EPI_ISL_407073	1850_A									11
BetaCoV/England/02/2020|EPI_ISL_407073	1851_T									10
BetaCoV/England/02/2020|EPI_ISL_407073	1852_A			47						16
BetaCoV/England/02/2020|EPI_ISL_407073	1853_C							1		3
BetaCoV/England/02/2020|EPI_ISL_407073	1854_T							3
BetaCoV/England/02/2020|EPI_ISL_407073	1855_G							2		1
BetaCoV/England/02/2020|EPI_ISL_407073	1856_A							2		1
BetaCoV/England/02/2020|EPI_ISL_407073	1857_G	30		213				3		209
BetaCoV/England/02/2020|EPI_ISL_407073	1858_T
BetaCoV/England/02/2020|EPI_ISL_407073	1859_C
BetaCoV/England/02/2020|EPI_ISL_407073	1860_C									2
BetaCoV/England/02/2020|EPI_ISL_407073	1861_T									3
BetaCoV/England/02/2020|EPI_ISL_407073	1862_C							2		7
BetaCoV/England/02/2020|EPI_ISL_407073	1863_T									4
BetaCoV/England/02/2020|EPI_ISL_407073	1864_T			28						8
BetaCoV/England/02/2020|EPI_ISL_407073	1865_T							2		2
BetaCoV/England/02/2020|EPI_ISL_407073	1866_A							1		2
BetaCoV/England/02/2020|EPI_ISL_407073	1867_T									2
BetaCoV/England/02/2020|EPI_ISL_407073	1868_G							1
BetaCoV/England/02/2020|EPI_ISL_407073	1869_C			7						5
BetaCoV/England/02/2020|EPI_ISL_407073	1870_A									1
BetaCoV/England/02/2020|EPI_ISL_407073	1871_T									1
BetaCoV/England/02/2020|EPI_ISL_407073	1872_T
BetaCoV/England/02/2020|EPI_ISL_407073	1873_T			1				1		1
BetaCoV/England/02/2020|EPI_ISL_407073	1874_G
BetaCoV/England/02/2020|EPI_ISL_407073	1875_C
BetaCoV/England/02/2020|EPI_ISL_407073	1876_A							2
BetaCoV/England/02/2020|EPI_ISL_407073	1877_T
BetaCoV/England/02/2020|EPI_ISL_407073	1878_C							1
BetaCoV/England/02/2020|EPI_ISL_407073	1879_A
BetaCoV/England/02/2020|EPI_ISL_407073	1880_G
BetaCoV/England/02/2020|EPI_ISL_407073	1881_A
BetaCoV/England/02/2020|EPI_ISL_407073	1882_G
BetaCoV/England/02/2020|EPI_ISL_407073	1883_G
BetaCoV/England/02/2020|EPI_ISL_407073	1884_C
BetaCoV/England/02/2020|EPI_ISL_407073	1885_T
BetaCoV/England/02/2020|EPI_ISL_407073	1886_G
BetaCoV/England/02/2020|EPI_ISL_407073	1887_C
BetaCoV/England/02/2020|EPI_ISL_407073	1888_T
BetaCoV/England/02/2020|EPI_ISL_407073	1889_C							1
BetaCoV/England/02/2020|EPI_ISL_407073	1890_G			3						3
BetaCoV/England/02/2020|EPI_ISL_407073	1891_T							1
BetaCoV/England/02/2020|EPI_ISL_407073	1892_G									1
BetaCoV/England/02/2020|EPI_ISL_407073	1893_T
BetaCoV/England/02/2020|EPI_ISL_407073	1894_T
BetaCoV/England/02/2020|EPI_ISL_407073	1895_G			9						6
BetaCoV/England/02/2020|EPI_ISL_407073	1896_T
BetaCoV/England/02/2020|EPI_ISL_407073	1897_A							1
BetaCoV/England/02/2020|EPI_ISL_407073	1898_C									2
BetaCoV/England/02/2020|EPI_ISL_407073	1899_G							1
BetaCoV/England/02/2020|EPI_ISL_407073	1900_A			1						1
BetaCoV/England/02/2020|EPI_ISL_407073	1901_T									3
BetaCoV/England/02/2020|EPI_ISL_407073	1902_C									1
BetaCoV/England/02/2020|EPI_ISL_407073	1903_A									1
BetaCoV/England/02/2020|EPI_ISL_407073	1904_A			11						3
BetaCoV/England/02/2020|EPI_ISL_407073	1905_T									1
BetaCoV/England/02/2020|EPI_ISL_407073	1906_T									1
BetaCoV/England/02/2020|EPI_ISL_407073	1907_T									1
BetaCoV/England/02/2020|EPI_ISL_407073	1908_T
BetaCoV/England/02/2020|EPI_ISL_407073	1909_C			3						2
BetaCoV/England/02/2020|EPI_ISL_407073	1910_T							1		1
BetaCoV/England/02/2020|EPI_ISL_407073	1911_C							2
BetaCoV/England/02/2020|EPI_ISL_407073	1912_C
BetaCoV/England/02/2020|EPI_ISL_407073	1913_C									1
BetaCoV/England/02/2020|EPI_ISL_407073	1914_G									1
BetaCoV/England/02/2020|EPI_ISL_407073	1915_C			4						2
BetaCoV/England/02/2020|EPI_ISL_407073	1916_A
BetaCoV/England/02/2020|EPI_ISL_407073	1917_C
BetaCoV/England/02/2020|EPI_ISL_407073	1918_T
BetaCoV/England/02/2020|EPI_ISL_407073	1919_C							1		2
BetaCoV/England/02/2020|EPI_ISL_407073	1920_T									1
BetaCoV/England/02/2020|EPI_ISL_407073	1921_T	13						4
BetaCoV/England/02/2020|EPI_ISL_407073	1922_G			8						3
BetaCoV/England/02/2020|EPI_ISL_407073	1923_A							1		1
BetaCoV/England/02/2020|EPI_ISL_407073	1924_A
BetaCoV/England/02/2020|EPI_ISL_407073	1925_A									1
BetaCoV/England/02/2020|EPI_ISL_407073	1926_C
BetaCoV/England/02/2020|EPI_ISL_407073	1927_T							1
BetaCoV/England/02/2020|EPI_ISL_407073	1928_G							1
BetaCoV/England/02/2020|EPI_ISL_407073	1929_C			3						1
BetaCoV/England/02/2020|EPI_ISL_407073	1930_T
BetaCoV/England/02/2020|EPI_ISL_407073	1931_C							1		1
BetaCoV/England/02/2020|EPI_ISL_407073	1932_A									1
BetaCoV/England/02/2020|EPI_ISL_407073	1933_A
BetaCoV/England/02/2020|EPI_ISL_407073	1934_A
BetaCoV/England/02/2020|EPI_ISL_407073	1935_A
BetaCoV/England/02/2020|EPI_ISL_407073	1936_T
BetaCoV/England/02/2020|EPI_ISL_407073	1937_T							1
BetaCoV/England/02/2020|EPI_ISL_407073	1938_C
BetaCoV/England/02/2020|EPI_ISL_407073	1939_T					2		2		1		1
BetaCoV/England/02/2020|EPI_ISL_407073	1940_G			39						38
BetaCoV/England/02/2020|EPI_ISL_407073	1941_T							1
BetaCoV/England/02/2020|EPI_ISL_407073	1942_G											1
BetaCoV/England/02/2020|EPI_ISL_407073	1943_C
BetaCoV/England/02/2020|EPI_ISL_407073	1944_G			37						29
BetaCoV/England/02/2020|EPI_ISL_407073	1945_T
BetaCoV/England/02/2020|EPI_ISL_407073	1946_G							1		8
BetaCoV/England/02/2020|EPI_ISL_407073	1947_T							1
BetaCoV/England/02/2020|EPI_ISL_407073	1948_T							4
BetaCoV/England/02/2020|EPI_ISL_407073	1949_T							1
BetaCoV/England/02/2020|EPI_ISL_407073	1950_T			4				2		3
BetaCoV/England/02/2020|EPI_ISL_407073	1951_A							4
BetaCoV/England/02/2020|EPI_ISL_407073	1952_C							3		1
BetaCoV/England/02/2020|EPI_ISL_407073	1953_A							2
BetaCoV/England/02/2020|EPI_ISL_407073	1954_G			1				1		1
BetaCoV/England/02/2020|EPI_ISL_407073	1955_A
BetaCoV/England/02/2020|EPI_ISL_407073	1956_A							3
BetaCoV/England/02/2020|EPI_ISL_407073	1957_G							2
BetaCoV/England/02/2020|EPI_ISL_407073	1958_G
BetaCoV/England/02/2020|EPI_ISL_407073	1959_C
BetaCoV/England/02/2020|EPI_ISL_407073	1960_C			2				2		2
BetaCoV/England/02/2020|EPI_ISL_407073	1961_G									1
BetaCoV/England/02/2020|EPI_ISL_407073	1962_C									2
BetaCoV/England/02/2020|EPI_ISL_407073	1963_T							1		2
BetaCoV/England/02/2020|EPI_ISL_407073	1964_A			15				1		4
BetaCoV/England/02/2020|EPI_ISL_407073	1965_T							2		2
BetaCoV/England/02/2020|EPI_ISL_407073	1966_A	66						9		1
BetaCoV/England/02/2020|EPI_ISL_407073	1967_A							6		3
BetaCoV/England/02/2020|EPI_ISL_407073	1968_C									2
BetaCoV/England/02/2020|EPI_ISL_407073	1969_A							1		3
BetaCoV/England/02/2020|EPI_ISL_407073	1970_A									1
BetaCoV/England/02/2020|EPI_ISL_407073	1971_T			19						7
BetaCoV/England/02/2020|EPI_ISL_407073	1972_A									1
BetaCoV/England/02/2020|EPI_ISL_407073	1973_C									1
BetaCoV/England/02/2020|EPI_ISL_407073	1974_T									4
BetaCoV/England/02/2020|EPI_ISL_407073	1975_A							2		1
BetaCoV/England/02/2020|EPI_ISL_407073	1976_G							2		4
BetaCoV/England/02/2020|EPI_ISL_407073	1977_A			14						7
BetaCoV/England/02/2020|EPI_ISL_407073	1978_T
BetaCoV/England/02/2020|EPI_ISL_407073	1979_G									1
BetaCoV/England/02/2020|EPI_ISL_407073	1980_G									1
BetaCoV/England/02/2020|EPI_ISL_407073	1981_A									1
BetaCoV/England/02/2020|EPI_ISL_407073	1982_A			2						1
BetaCoV/England/02/2020|EPI_ISL_407073	1983_T
BetaCoV/England/02/2020|EPI_ISL_407073	1984_T							2
BetaCoV/England/02/2020|EPI_ISL_407073	1985_T							1
BetaCoV/England/02/2020|EPI_ISL_407073	1986_C							3
BetaCoV/England/02/2020|EPI_ISL_407073	1987_A
BetaCoV/England/02/2020|EPI_ISL_407073	1988_C
BetaCoV/England/02/2020|EPI_ISL_407073	1989_A
BetaCoV/England/02/2020|EPI_ISL_407073	1990_G			161						161
BetaCoV/England/02/2020|EPI_ISL_407073	1991_T
BetaCoV/England/02/2020|EPI_ISL_407073	1992_A
BetaCoV/England/02/2020|EPI_ISL_407073	1993_T
BetaCoV/England/02/2020|EPI_ISL_407073	1994_T									1
BetaCoV/England/02/2020|EPI_ISL_407073	1995_C
BetaCoV/England/02/2020|EPI_ISL_407073	1996_A			2						1
BetaCoV/England/02/2020|EPI_ISL_407073	1997_C
BetaCoV/England/02/2020|EPI_ISL_407073	1998_T							2
BetaCoV/England/02/2020|EPI_ISL_407073	1999_G
[truncated: 27,845 more rows]
