# Supplementary material for: Characterisation of the transcriptome and proteome of SARS-CoV-2 reveals a cell passage induced in-frame deletion of the furin-like cleavage site from the spike glycoprotein
Source: Genome Med. 2020 Jul 28;12:68. doi: 10.1186/s13073-020-00763-0 (PMC7386171; doi:10.1186/s13073-020-00763-0)
Supplement: Supplementary file 9 — Additional file 9: Table S7. Location and alignments of N protein peptides resulting from rare deletions within N gene. [file 13073_2020_763_MOESM9_ESM.xlsx]

## Sheet: mrna_FL_N
FL	V1	V2	V3	V4	V5	V6	V7	V8	V9	V10	V11	V12	V13	V14	V15	V16	V17	V18	V19	V20	V21	V22	V23	V24	V25	V26	V27	V28	V29	V30	V31	V32	V33	V34	V35	V36	V37	V38	V39	V40	V41	V42	V43	V44	V45	V46	V47	V48	V49
	M	S	D	N	G	P	Q	N	Q	R	N	A	P	R	I	T	F	G	G	P	S	D	S	T	G	S	N	Q	N	G	E	R	S	G	A	R	S	K	Q	R	R	P	Q	G	L	P	N	N	T
mRNA109	V1	V2	V3	V4	V5	V6	V7	V8	V9	V10	V11	V12	V13	V14	V15	V16	V17	V18	V19	V20	V21	V22	V23	V24	V25	V26	V27	V28	V29	V30	V31	V32	V33	V34	V35	V36	V37	V38	V39	V40	V41	V42	V43	V44	V45	V46	V47	V48	V49
	M	S	D	N	G	P	Q	N	Q	R	N	A	P	R	I	T	F	G	G	P	S	D	S	T	G	S	N	Q	N	G	E	R	S	G	A	R	S	K	Q	R	R	P	Q	G	L	P	N	N	T
mRNA181	V1	V2	V3	V4	V5	V6	V7	V8	V9	V10	V11	V12	V13	V14	V15	V16	V17	V18	V19	V20	V21	V22	V23	V24	V25	V26	V27	V28	V29	V30	V31	V32	V33	V34	V35	V36	V37	V38	V39	V40	V41	V42	V43	V44	V45	V46	V47	V48	V49
	M	S	D	N	G	P	Q	N	Q	R	N	A	P	R	I	T	F	G	G	P	S	D	S	T	G	S	N	Q	N	G	E	R	S	G	A	R	S	K	Q	R	R	P	Q	G	L	P	N	N	T
mRNA248	V1	V2	V3	V4	V5	V6	V7	V8	V9	V10	V11	V12	V13	V14	V15	V16	V17	V18	V19	V20	V21	V22	V23	V24	V25	V26	V27	V28	V29	V30	V31	V32	V33	V34	V35	V36	V37	V38	V39	V40	V41	V42	V43					V44	V45
	M	S	D	N	G	P	Q	N	Q	R	N	A	P	R	I	T	F	G	G	P	S	D	S	T	G	S	N	Q	N	G	E	R	S	G	A	R	S	K	Q	R	R	P	Q					D	T
																																									R	P	Q					D	T
mRNA341	V1	V2	V3	V4	V5	V6	V7	V8	V9	V10	V11	V12	V13	V14	V15	V16	V17	V18	V19	V20	V21	V22	V23	V24	V25	V26	V27	V28	V29	V30	V31	V32
	M	S	D	N	G	P	Q	N	Q	R	N	A	P	R	I	T	F	G	G	P	S	D	S	T	G	S	N	Q	N	G	E	R
mRNA355	V1	V2	V3	V4	V5	V6	V7	V8	V9	V10	V11	V12	V13	V14	V15	V16	V17	V18	V19	V20	V21	V22	V23	V24	V25	V26	V27	V28	V29																			V30	V31
	M	S	D	N	G	P	Q	N	Q	R	N	A	P	R	I	T	F	G	G	P	S	D	S	T	G	S	N	Q	N																			D	T
															I	T	F	G	G	P	S	D	S	T	G	S	N	Q	N																			D	T
mRNA447	V1	V2	V3	V4	V5	V6	V7	V8	V9	V10	V11	V12	V13	V14	V15	V16	V17	V18	V19	V20	V21	V22	V23	V24	V25	V26	V27	V28	V29	V30	V31	V32	V33	V34	V35	V36	V37	V38	V39	V40	V41	V42	V43	V44	V45	V46	V47	V48	V49
	M	S	D	N	G	P	Q	N	Q	R	N	A	P	R	I	T	F	G	G	P	S	D	S	T	G	S	N	Q	N	G	E	R	S	G	A	R	S	K	Q	R	R	P	Q	G	L	P	N	N	T
mRNA470	V1	V2	V3	V4	V5	V6	V7	V8	V9	V10	V11	V12	V13	V14	V15	V16	V17	V18	V19	V20	V21	V22	V23	V24	V25	V26	V27	V28	V29	V30	V31	V32	V33	V34	V35	V36	V37	V38	V39	V40	V41	V42	V43	V44	V45	V46	V47	V48	V49
	M	S	D	N	G	P	Q	N	Q	R	N	A	P	R	I	T	F	G	G	P	S	D	S	T	G	S	N	Q	N	G	E	R	S	G	A	R	S	K	Q	R	R	P	Q	G	L	P	N	N	T
mRNA320
[truncated: 370 more columns]
